# Supplementary material for: ﻿Three novel species of Distoseptispora (Distoseptisporaceae) isolated from bamboo in Jiangxi Province, China
Source: MycoKeys. 2022 Mar 22;88:35–54. doi: 10.3897/mycokeys.88.79346 (PMC9633981; doi:10.3897/mycokeys.88.79346)
Supplement: XML Treatment for Distoseptispora meilingensis [file mycokeys.88.79346-treatment1.xml]

<!DOCTYPE tp:taxon-treatment
  PUBLIC "-//TaxonX//DTD Taxonomic Treatment Publishing DTD v0 20100105//EN" "tax-treatment-NSO.dtd">
<tp:taxon-treatment xmlns:tp="http://www.plazi.org/taxpub"><tp:treatment-meta><kwd-group><label>Taxon classification</label><kwd>
                <named-content content-type="kingdom">Fungi</named-content>
              </kwd><kwd>
                <named-content content-type="order">Distoseptisporales</named-content>
              </kwd><kwd>
                <named-content content-type="family">Distoseptisporaceae</named-content>
              </kwd></kwd-group><mixed-citation publication-type="journal"><person-group><name><surname>Zhai</surname><given-names>Zhi-Jun</given-names></name><name><surname>Yan</surname><given-names>Jun-Qing</given-names></name><name><surname>Li</surname><given-names>Wei-Wu</given-names></name><name><surname>Gao</surname><given-names>Yang</given-names></name><name><surname>Hu</surname><given-names>Hai-Jing</given-names></name><name><surname>Zhou</surname><given-names>Jian-Ping</given-names></name><name><surname>Song</surname><given-names>Hai-Yan</given-names></name><name><surname>Hu</surname><given-names>Dian-Ming</given-names></name></person-group><article-title>﻿Three novel species of <italic><tp:taxon-name><tp:taxon-name-part taxon-name-part-type="genus" reg="Distoseptispora">Distoseptispora</tp:taxon-name-part></tp:taxon-name></italic> (<tp:taxon-name><tp:taxon-name-part taxon-name-part-type="genus" reg="Distoseptisporaceae">Distoseptisporaceae</tp:taxon-name-part></tp:taxon-name>) isolated from bamboo in Jiangxi Province, China</article-title><source>MycoKeys</source><day>22</day><month>03</month><year>2022</year><volume>88</volume><fpage>35</fpage><lpage>54</lpage><pub-id pub-id-type="doi">10.3897/mycokeys.88.79346</pub-id></mixed-citation></tp:treatment-meta><tp:nomenclature><label>﻿</label><tp:taxon-name>
              <object-id xmlns:xlink="http://www.w3.org/1999/xlink" content-type="arpha" xlink:type="simple">3AA8B9D3-1DB5-5D94-8DDD-9B3B14BB80A4</object-id>
              <tp:taxon-name-part taxon-name-part-type="genus" reg="Distoseptispora">Distoseptispora</tp:taxon-name-part>
              <tp:taxon-name-part taxon-name-part-type="species" reg="meilingensis">meilingensis</tp:taxon-name-part>
              <object-id xmlns:xlink="http://www.w3.org/1999/xlink" content-type="mycobank" xlink:type="simple"> 842067</object-id>
            </tp:taxon-name><tp:taxon-authority>Z. J. Zhai &amp; D. M. Hu</tp:taxon-authority><tp:taxon-status xmlns:xlink="http://www.w3.org/1999/xlink" xlink:type="simple">sp. nov.</tp:taxon-status><xref ref-type="fig" rid="F2">Fig. 2</xref></tp:nomenclature><tp:treatment-sec sec-type="etymology" id="SECID0EBWBG"><title>Etymology.</title><p>Referring to the collecting site of the Meiling Mountain in Jiangxi Province, China.</p></tp:treatment-sec><tp:treatment-sec sec-type="Holotype" id="SECID0EGWBG"><title>Holotype.</title><p><named-content xmlns:xlink="http://www.w3.org/1999/xlink" content-type="dwc:institutional_code" xlink:title="Herbarium of Fungi, Jiangxi Agricultural University" xlink:href="http://grbio.org/institution/jiangxi-agricultural-university" xlink:type="simple">HFJAU</named-content> 10009.</p></tp:treatment-sec><tp:treatment-sec sec-type="description" id="SECID0EQWBG"><title>Description.</title><p>Saprobic on culms of bamboo. <bold><italic>Sexual morph</italic></bold>: Undetermined. <bold><italic>Asexual morph</italic></bold>: Hyphomycetous. <bold><italic>Colonies</italic></bold> effuse, brown to dark brown, hairy. <italic>Mycelium</italic> mostly immersed, composed of pale to dark brown, septate, branched, smooth, hyaline to subhyaline hyphae. <bold><italic>Conidiophores</italic></bold> 69–192 × 4–7 μm (x‒ = 120.6 × 5.5 μm, n = 25), macronematous, mononematous, erect, cylindrical, straight or slightly flexuous, 5–12-septate, yellowish-brown or brown, robust at the base. <bold><italic>Conidiogenous cells</italic></bold> holoblastic, mono- to polyblastic, integrated, terminal, cylindrical, yellowish-brown or brown. <bold><italic>Conidia</italic></bold> 32‒64.5 × (7‒)9‒12.5 μm (x‒ = 43.7 × 9.8 μm, n = 30), acrogenous, solitary, straight or slightly curved, obclavate, 5–7-distoseptate, thick-walled, rounded at the apex, truncate at the base, tapering towards apex, bud scars disjunctors at base, mostly brown when mature.</p><fig id="F2" position="float" orientation="portrait"><object-id xmlns:xlink="http://www.w3.org/1999/xlink" content-type="doi" xlink:type="simple">10.3897/mycokeys.88.79346.figure2</object-id><object-id xmlns:xlink="http://www.w3.org/1999/xlink" content-type="arpha" xlink:type="simple">B8A796DE-D6B4-5D94-8C08-7BD171D2F8E7</object-id><label>Figure 2.</label><caption><p><italic><tp:taxon-name><tp:taxon-name-part taxon-name-part-type="genus" reg="Distoseptispora">Distoseptispora</tp:taxon-name-part><tp:taxon-name-part taxon-name-part-type="species" reg="meilingensis">meilingensis</tp:taxon-name-part></tp:taxon-name></italic> (<named-content xmlns:xlink="http://www.w3.org/1999/xlink" content-type="dwc:institutional_code" xlink:title="Herbarium of Fungi, Jiangxi Agricultural University" xlink:href="http://grbio.org/institution/jiangxi-agricultural-university" xlink:type="simple">HFJAU</named-content>10009, holotype) <bold>a, b</bold> colonies on bamboo culms <bold>c–e</bold> conidiophores with conidia <bold>f</bold> conidiogenous cells <bold>g, n</bold> conidiogenous cells with conidia <bold>h–m</bold> conidia <bold>o</bold> germinating conidium <bold>p</bold> culture on <abbrev xmlns:xlink="http://www.w3.org/1999/xlink" xlink:title="potato dextrose agar" id="ABBRID0ELYBG" xlink:type="simple">PDA</abbrev> from above and reverse. Scale bars: 100 µm (<bold>a, b</bold>), 20 µm (<bold>c–e, o</bold>), 5 µm (<bold>f-n</bold>).</p></caption><graphic xmlns:xlink="http://www.w3.org/1999/xlink" xlink:href="mycokeys-88-035-g002.jpg" position="float" orientation="portrait" xlink:type="simple" id="oo_661841.jpg"><uri content-type="original_file" xlink:type="simple">https://binary.pensoft.net/fig/661841</uri></graphic></fig></tp:treatment-sec><tp:treatment-sec sec-type="description" id="SECID0E1YBG"><title>Cultural characteristics.</title><p>Conidia germinating on <abbrev xmlns:xlink="http://www.w3.org/1999/xlink" xlink:title="potato dextrose agar" id="ABBRID0EAZBG" xlink:type="simple">PDA</abbrev> within 24 h and germ tubes produced from both ends. Colonies on <abbrev xmlns:xlink="http://www.w3.org/1999/xlink" xlink:title="potato dextrose agar" id="ABBRID0EEZBG" xlink:type="simple">PDA</abbrev> reaching 17–23 mm diam. at two weeks at 25 °C, in natural light, circular, with dense, light olivaceous mycelium on the surface with entire margin; reverse brown to dark brown.</p></tp:treatment-sec><tp:treatment-sec sec-type="material" id="SECID0EIZBG"><title>Material examine.</title><p>China, Jiangxi Province, Nanchang City, Meiling Mountain, alt. 305 m, near <named-content xmlns:xlink="http://www.w3.org/1999/xlink" content-type="dwc:verbatimCoordinates" xlink:type="simple"><named-content content-type="geo-json" specific-use="{&#34;type&#34;:&#34;Point&#34;,&#34;coordinates&#34;:[115.720000,28.790000]}" id="NCID0ERZBG" xlink:type="simple">28.79°N, 115.72°E</named-content></named-content>, on decaying bamboo culms submerged in a freshwater stream, 16 Aug 2021, Z. J. Zhai, SLT-3 (<named-content xmlns:xlink="http://www.w3.org/1999/xlink" content-type="dwc:institutional_code" xlink:title="Herbarium of Fungi, Jiangxi Agricultural University" xlink:href="http://grbio.org/institution/jiangxi-agricultural-university" xlink:type="simple">HFJAU</named-content>10009, <bold><italic>holotype</italic></bold>), ex-type living culture, <named-content xmlns:xlink="http://www.w3.org/1999/xlink" content-type="dwc:institutional_code" xlink:title="Jiangxi Agricultural University Culture Collection" xlink:href="http://grbio.org/institution/jiangxi-agricultural-university" xlink:type="simple">JAUCC</named-content> 4727 = <named-content xmlns:xlink="http://www.w3.org/1999/xlink" content-type="dwc:institutional_code" xlink:title="Jiangxi Agricultural University Culture Collection" xlink:href="http://grbio.org/institution/jiangxi-agricultural-university" xlink:type="simple">JAUCC</named-content> 4728.</p></tp:treatment-sec><tp:treatment-sec sec-type="notes" id="SECID0EB1BG"><title>Notes.</title><p><italic><tp:taxon-name><tp:taxon-name-part taxon-name-part-type="genus" reg="Distoseptispora">Distoseptispora</tp:taxon-name-part><tp:taxon-name-part taxon-name-part-type="species" reg="meilingensis">meilingensis</tp:taxon-name-part></tp:taxon-name></italic> clusters with the clade including <italic><tp:taxon-name><tp:taxon-name-part taxon-name-part-type="genus" reg="Distoseptispora">D.</tp:taxon-name-part><tp:taxon-name-part taxon-name-part-type="species" reg="suoluoensis">suoluoensis</tp:taxon-name-part></tp:taxon-name></italic> and <italic><tp:taxon-name><tp:taxon-name-part taxon-name-part-type="genus" reg="Distoseptispora">D.</tp:taxon-name-part><tp:taxon-name-part taxon-name-part-type="species" reg="yongxiuensis">yongxiuensis</tp:taxon-name-part></tp:taxon-name></italic> with high support in the phylogenetic tree (Fig. <xref ref-type="fig" rid="F1">1</xref>). <italic><tp:taxon-name><tp:taxon-name-part taxon-name-part-type="genus" reg="Distoseptispora">Distoseptispora</tp:taxon-name-part><tp:taxon-name-part taxon-name-part-type="species" reg="meilingensis">meilingensis</tp:taxon-name-part></tp:taxon-name></italic> is distinct from <italic><tp:taxon-name><tp:taxon-name-part taxon-name-part-type="genus" reg="Distoseptispora">D.</tp:taxon-name-part><tp:taxon-name-part taxon-name-part-type="species" reg="suoluoensis">suoluoensis</tp:taxon-name-part></tp:taxon-name></italic> (<xref ref-type="bibr" rid="B35">Yang et al. 2018</xref>) and <italic><tp:taxon-name><tp:taxon-name-part taxon-name-part-type="genus" reg="Distoseptispora">D.</tp:taxon-name-part><tp:taxon-name-part taxon-name-part-type="species" reg="yongxiuensis">yongxiuensis</tp:taxon-name-part></tp:taxon-name></italic> by its conidial colour (mostly brown, yellowish-brown to dark olivaceous and yellowish-brown or brown, respectively). Furthermore, <italic><tp:taxon-name><tp:taxon-name-part taxon-name-part-type="genus" reg="Distoseptispora">D.</tp:taxon-name-part><tp:taxon-name-part taxon-name-part-type="species" reg="meilingensis">meilingensis</tp:taxon-name-part></tp:taxon-name></italic> has shorter conidia (32–64.5 μm vs. (65–)80–125(–145) μm) than those of <italic><tp:taxon-name><tp:taxon-name-part taxon-name-part-type="genus" reg="Distoseptispora">D.</tp:taxon-name-part><tp:taxon-name-part taxon-name-part-type="species" reg="suoluoensis">suoluoensis</tp:taxon-name-part></tp:taxon-name></italic> (<xref ref-type="bibr" rid="B35">Yang et al. 2018</xref>) and slightly shorter conidiophores (69–192 μm vs. 112–253 μm) than those of <italic><tp:taxon-name><tp:taxon-name-part taxon-name-part-type="genus" reg="Distoseptispora">D.</tp:taxon-name-part><tp:taxon-name-part taxon-name-part-type="species" reg="yongxiuensis">yongxiuensis</tp:taxon-name-part></tp:taxon-name></italic>. <italic><tp:taxon-name><tp:taxon-name-part taxon-name-part-type="genus" reg="Distoseptispora">Distoseptispora</tp:taxon-name-part><tp:taxon-name-part taxon-name-part-type="species" reg="meilingensis">meilingensis</tp:taxon-name-part></tp:taxon-name></italic> resembles <italic><tp:taxon-name><tp:taxon-name-part taxon-name-part-type="genus" reg="Distoseptispora">D.</tp:taxon-name-part><tp:taxon-name-part taxon-name-part-type="species" reg="bambusae">bambusae</tp:taxon-name-part></tp:taxon-name></italic> in similar habitats and polyblastic conidiogenous cells (<xref ref-type="bibr" rid="B30">Sun et al. 2020</xref>). However, <italic><tp:taxon-name><tp:taxon-name-part taxon-name-part-type="genus" reg="Distoseptispora">D.</tp:taxon-name-part><tp:taxon-name-part taxon-name-part-type="species" reg="meilingensis">meilingensis</tp:taxon-name-part></tp:taxon-name></italic> can be distinguished from <italic><tp:taxon-name><tp:taxon-name-part taxon-name-part-type="genus" reg="Distoseptispora">D.</tp:taxon-name-part><tp:taxon-name-part taxon-name-part-type="species" reg="bambusae">bambusae</tp:taxon-name-part></tp:taxon-name></italic> in its longer conidiophores (69–192 μm vs. 40–96 μm), slightly wider (up to 12.5 μm vs. up to 9.5 μm) and brighter (light brown vs. brown) conidia (<xref ref-type="bibr" rid="B30">Sun et al. 2020</xref>). A comparison of morphological features of <italic><tp:taxon-name><tp:taxon-name-part taxon-name-part-type="genus" reg="Distoseptispora">Distoseptispora</tp:taxon-name-part></tp:taxon-name></italic> species is provided in Table <xref ref-type="table" rid="T2">2</xref>.</p><table-wrap id="T2" position="float" orientation="portrait"><label>Table 2.</label><caption><p>Synopsis of morphological characteristics, habitats, hosts and district compared across <italic><tp:taxon-name><tp:taxon-name-part taxon-name-part-type="genus" reg="Distoseptispora">Distoseptispora</tp:taxon-name-part></tp:taxon-name></italic> species.</p></caption><table id="TID0EC1DI" rules="all"><tbody><tr><th rowspan="1" colspan="1">Species</th><th rowspan="1" colspan="1">Conidiophores (μm)</th><th rowspan="1" colspan="1">Conidia (μm)</th><th rowspan="1" colspan="1">Conidia septation</th><th rowspan="1" colspan="1">Conidia characteristics</th><th rowspan="1" colspan="1">Habitat</th><th rowspan="1" colspan="1">Host</th><th rowspan="1" colspan="1">District</th><th rowspan="1" colspan="1">References</th></tr><tr><td rowspan="1" colspan="1">
                      <bold>
                        <italic>
                          <tp:taxon-name><tp:taxon-name-part taxon-name-part-type="genus" reg="Distoseptispora">Distoseptispora</tp:taxon-name-part><tp:taxon-name-part taxon-name-part-type="species" reg="meilingensis">meilingensis</tp:taxon-name-part></tp:taxon-name>
                        </italic>
                      </bold>
                    </td><td rowspan="1" colspan="1"><bold>69</bold>‒<bold>192 × 4</bold>‒<bold>7</bold></td><td rowspan="1" colspan="1"><bold>32</bold>‒<bold>64.5 × (7</bold>‒) <bold>9</bold>‒<bold>12.5</bold></td><td rowspan="1" colspan="1"><bold>5</bold>‒<bold>7-distoseptate</bold></td><td rowspan="1" colspan="1">
                      <bold>Obclavate, mostly bright brown when mature</bold>
                    </td><td rowspan="1" colspan="1">
                      <bold>Freshwater</bold>
                    </td><td rowspan="1" colspan="1">
                      <bold>Dead bamboo culms</bold>
                    </td><td rowspan="1" colspan="1">
                      <bold>China, Jiangxi</bold>
                    </td><td rowspan="1" colspan="1">
                      <bold>This study</bold>
                    </td></tr><tr><td rowspan="1" colspan="1">
                      <bold>
                        <italic>
                          <tp:taxon-name><tp:taxon-name-part taxon-name-part-type="genus" reg="Distoseptispora">D.</tp:taxon-name-part><tp:taxon-name-part taxon-name-part-type="species" reg="yongxiuensis">yongxiuensis</tp:taxon-name-part></tp:taxon-name>
                        </italic>
                      </bold>
                    </td><td rowspan="1" colspan="1"><bold>112</bold>‒<bold>253 × 4</bold>‒<bold>9</bold></td><td rowspan="1" colspan="1"><bold>46–74</bold> (‒<bold>86)</bold> × <bold>10–13</bold> (‒<bold>16)</bold></td><td rowspan="1" colspan="1"><bold>6</bold>‒<bold>9-euseptate</bold></td><td rowspan="1" colspan="1">
                      <bold>Obclavate or obspathulate, olivaceous to yellowish-brown or brown, guttulate</bold>
                    </td><td rowspan="1" colspan="1">
                      <bold>Freshwater</bold>
                    </td><td rowspan="1" colspan="1">
                      <bold>Dead bamboo culms</bold>
                    </td><td rowspan="1" colspan="1">
                      <bold>China, Jiangxi</bold>
                    </td><td rowspan="1" colspan="1">
                      <bold>This study</bold>
                    </td></tr><tr><td rowspan="1" colspan="1">
                      <bold>
                        <italic>
                          <tp:taxon-name><tp:taxon-name-part taxon-name-part-type="genus" reg="Distoseptispora">D.</tp:taxon-name-part><tp:taxon-name-part taxon-name-part-type="species" reg="yunjushanensis">yunjushanensis</tp:taxon-name-part></tp:taxon-name>
                        </italic>
                      </bold>
                    </td><td rowspan="1" colspan="1"><bold>100</bold>‒<bold>175 × 5.5</bold>‒<bold>10</bold></td><td rowspan="1" colspan="1"><bold>39‒67.5</bold> (‒<bold>77) × (7–)9.5–13.5(–16.5)</bold></td><td rowspan="1" colspan="1"><bold>7</bold>‒<bold>13-distoseptate</bold></td><td rowspan="1" colspan="1">
                      <bold>Obpyriform or obclavate, olivaceous when young, dark brown when mature</bold>
                    </td><td rowspan="1" colspan="1">
                      <bold>Freshwater</bold>
                    </td><td rowspan="1" colspan="1">
                      <bold>Dead bamboo culms</bold>
                    </td><td rowspan="1" colspan="1">
                      <bold>China, Jiangxi</bold>
                    </td><td rowspan="1" colspan="1">
                      <bold>This study</bold>
                    </td></tr><tr><td rowspan="1" colspan="1">
                      <italic>
                        <tp:taxon-name><tp:taxon-name-part taxon-name-part-type="genus" reg="Distoseptispora">D.</tp:taxon-name-part><tp:taxon-name-part taxon-name-part-type="species" reg="adscendens">adscendens</tp:taxon-name-part></tp:taxon-name>
                      </italic>
                    </td><td rowspan="1" colspan="1">28‒46 × 8‒10</td><td rowspan="1" colspan="1">(80‒)350‒500 × 15‒18</td><td rowspan="1" colspan="1">80-distoseptate</td><td rowspan="1" colspan="1">Cylindrical, hemispherical apex, hyaline</td><td rowspan="1" colspan="1">Terrestrial</td><td rowspan="1" colspan="1">Decaying wood of <italic><tp:taxon-name><tp:taxon-name-part taxon-name-part-type="genus" reg="Fagus">Fagus</tp:taxon-name-part><tp:taxon-name-part taxon-name-part-type="species" reg="sylvatica">sylvatica</tp:taxon-name-part></tp:taxon-name></italic></td><td rowspan="1" colspan="1">Hungary</td><td rowspan="1" colspan="1"><xref ref-type="bibr" rid="B25">Shoemaker and White (1985)</xref>, <xref ref-type="bibr" rid="B22">Réblová (1999)</xref></td></tr><tr><td rowspan="1" colspan="1">
                      <italic>
                        <tp:taxon-name><tp:taxon-name-part taxon-name-part-type="genus" reg="Distoseptispora">D.</tp:taxon-name-part><tp:taxon-name-part taxon-name-part-type="species" reg="appendiculata">appendiculata</tp:taxon-name-part></tp:taxon-name>
                      </italic>
                    </td><td rowspan="1" colspan="1">62‒86 × 4.5‒5.5</td><td rowspan="1" colspan="1">67‒89 × 10‒16</td><td rowspan="1" colspan="1">13‒17-distoseptate</td><td rowspan="1" colspan="1">Obpyriform or obclavate, olivaceous or dark brown, with gelatinous sheath around tip</td><td rowspan="1" colspan="1">Freshwater</td><td rowspan="1" colspan="1">Unidentified submerged wood</td><td rowspan="1" colspan="1">Thailand, Khwaeng Phra</td><td rowspan="1" colspan="1">
                      <xref ref-type="bibr" rid="B14">Luo et al. (2019)</xref>
                    </td></tr><tr><td rowspan="1" colspan="1">
                      <italic>
                        <tp:taxon-name><tp:taxon-name-part taxon-name-part-type="genus" reg="Distoseptispora">D.</tp:taxon-name-part><tp:taxon-name-part taxon-name-part-type="species" reg="aquatica">aquatica</tp:taxon-name-part></tp:taxon-name>
                      </italic>
                    </td><td rowspan="1" colspan="1">29‒41 × 7‒9</td><td rowspan="1" colspan="1">110‒157 × 13.5‒16.5</td><td rowspan="1" colspan="1">15‒28-distoseptate</td><td rowspan="1" colspan="1">Obclavate, dark brown with bluish-green to malachite green tinge</td><td rowspan="1" colspan="1">Freshwater</td><td rowspan="1" colspan="1">Unidentified submerged wood</td><td rowspan="1" colspan="1">China, Yunnan</td><td rowspan="1" colspan="1">
                      <xref ref-type="bibr" rid="B28">Su et al. (2016)</xref>
                    </td></tr><tr><td rowspan="1" colspan="1">
                      <italic>
                        <tp:taxon-name><tp:taxon-name-part taxon-name-part-type="genus" reg="Distoseptispora">D.</tp:taxon-name-part><tp:taxon-name-part taxon-name-part-type="species" reg="bambusae">bambusae</tp:taxon-name-part></tp:taxon-name>
                      </italic>
                    </td><td rowspan="1" colspan="1">40‒96 × 4‒5.5</td><td rowspan="1" colspan="1">45‒74 × 5.5‒9.5</td><td rowspan="1" colspan="1">5‒10-distoseptate</td><td rowspan="1" colspan="1">Obclavate, olivaceous or brown</td><td rowspan="1" colspan="1">Terrestrial</td><td rowspan="1" colspan="1">Dead bamboo culms</td><td rowspan="1" colspan="1">China and Thailand</td><td rowspan="1" colspan="1"><xref ref-type="bibr" rid="B30">Sun et al. (2020)</xref>, <xref ref-type="bibr" rid="B18">Monkai et al. (2020)</xref></td></tr><tr><td rowspan="1" colspan="1">
                      <italic>
                        <tp:taxon-name><tp:taxon-name-part taxon-name-part-type="genus" reg="Distoseptispora">D.</tp:taxon-name-part><tp:taxon-name-part taxon-name-part-type="species" reg="cangshanensis">cangshanensis</tp:taxon-name-part></tp:taxon-name>
                      </italic>
                    </td><td rowspan="1" colspan="1">44‒68 × 4‒8</td><td rowspan="1" colspan="1">58‒166(‒287) × 10‒14</td><td rowspan="1" colspan="1">Multi-distoseptate</td><td rowspan="1" colspan="1">Obclavate or lanceolate, rostrate, olivaceous or brown</td><td rowspan="1" colspan="1">Freshwater</td><td rowspan="1" colspan="1">Unidentified submerged wood</td><td rowspan="1" colspan="1">China, Yunnan</td><td rowspan="1" colspan="1">
                      <xref ref-type="bibr" rid="B13">Luo et al. (2018)</xref>
                    </td></tr><tr><td rowspan="1" colspan="1">
                      <italic>
                        <tp:taxon-name><tp:taxon-name-part taxon-name-part-type="genus" reg="Distoseptispora">D.</tp:taxon-name-part><tp:taxon-name-part taxon-name-part-type="species" reg="caricis">caricis</tp:taxon-name-part></tp:taxon-name>
                      </italic>
                    </td><td rowspan="1" colspan="1">35‒90 × 6‒7</td><td rowspan="1" colspan="1">(55‒)65‒85(‒100) × 15‒16(‒17)</td><td rowspan="1" colspan="1">5‒10-distoseptate</td><td rowspan="1" colspan="1">Obclavate, brown, septa with central pore, basal cell pale brown, with truncate hilum</td><td rowspan="1" colspan="1">Terrestrial</td><td rowspan="1" colspan="1">Leaves of <italic><tp:taxon-name><tp:taxon-name-part taxon-name-part-type="genus" reg="Carex">Carex</tp:taxon-name-part></tp:taxon-name></italic> sp.</td><td rowspan="1" colspan="1">Thailand, Chiang Mai</td><td rowspan="1" colspan="1">
                      <xref ref-type="bibr" rid="B2">Crous et al. (2019)</xref>
                    </td></tr><tr><td rowspan="1" colspan="1">
                      <italic>
                        <tp:taxon-name><tp:taxon-name-part taxon-name-part-type="genus" reg="Distoseptispora">D.</tp:taxon-name-part><tp:taxon-name-part taxon-name-part-type="species" reg="clematidis">clematidis</tp:taxon-name-part></tp:taxon-name>
                      </italic>
                    </td><td rowspan="1" colspan="1">22‒40 × 4‒10</td><td rowspan="1" colspan="1">120‒210 × 12‒20</td><td rowspan="1" colspan="1">28‒35-distoseptate</td><td rowspan="1" colspan="1">Oblong, obclavate, cylindrical or rostrate, brown with green tinge, bud scars or disjunctors present at the site of attachment</td><td rowspan="1" colspan="1">Terrestrial</td><td rowspan="1" colspan="1">Dried branches of <italic><tp:taxon-name><tp:taxon-name-part taxon-name-part-type="genus" reg="Clematis">Clematis</tp:taxon-name-part><tp:taxon-name-part taxon-name-part-type="species" reg="sikkimensis">sikkimensis</tp:taxon-name-part></tp:taxon-name></italic></td><td rowspan="1" colspan="1">Thailand, Chiang Rai</td><td rowspan="1" colspan="1">
                      <xref ref-type="bibr" rid="B20">Phukhamsakda et al. (2020)</xref>
                    </td></tr><tr><td rowspan="1" colspan="1">
                      <italic>
                        <tp:taxon-name><tp:taxon-name-part taxon-name-part-type="genus" reg="Distoseptispora">D.</tp:taxon-name-part><tp:taxon-name-part taxon-name-part-type="species" reg="dehongensis">dehongensis</tp:taxon-name-part></tp:taxon-name>
                      </italic>
                    </td><td rowspan="1" colspan="1">45‒80 × 4‒5</td><td rowspan="1" colspan="1">17‒30 × 7.5‒10</td><td rowspan="1" colspan="1">3‒5-distoseptate</td><td rowspan="1" colspan="1">Obpyriform to obclavate, broad cylindrical or irregular, olivaceous</td><td rowspan="1" colspan="1">Freshwater</td><td rowspan="1" colspan="1">Unidentified submerged wood</td><td rowspan="1" colspan="1">China, Yunnan</td><td rowspan="1" colspan="1">
                      <xref ref-type="bibr" rid="B8">Hyde et al. (2019)</xref>
                    </td></tr><tr><td rowspan="1" colspan="1">
                      <italic>
                        <tp:taxon-name><tp:taxon-name-part taxon-name-part-type="genus" reg="Distoseptispora">D.</tp:taxon-name-part><tp:taxon-name-part taxon-name-part-type="species" reg="euseptata">euseptata</tp:taxon-name-part></tp:taxon-name>
                      </italic>
                    </td><td rowspan="1" colspan="1">19‒28 × 4‒5</td><td rowspan="1" colspan="1">37–54 × 8‒9</td><td rowspan="1" colspan="1">4‒7-euseptate</td><td rowspan="1" colspan="1">Obpyriform to obclavate, often constricted at septa, olivaceous</td><td rowspan="1" colspan="1">Freshwater</td><td rowspan="1" colspan="1">Unidentified submerged wood</td><td rowspan="1" colspan="1">China, Yunnan</td><td rowspan="1" colspan="1">
                      <xref ref-type="bibr" rid="B12">Li et al. (2021)</xref>
                    </td></tr><tr><td rowspan="1" colspan="1">
                      <italic>
                        <tp:taxon-name><tp:taxon-name-part taxon-name-part-type="genus" reg="Distoseptispora">D.</tp:taxon-name-part><tp:taxon-name-part taxon-name-part-type="species" reg="fasciculata">fasciculata</tp:taxon-name-part></tp:taxon-name>
                      </italic>
                    </td><td rowspan="1" colspan="1">12‒16 × 5‒6</td><td rowspan="1" colspan="1">46‒200 × 10‒16.5</td><td rowspan="1" colspan="1">10‒40-distoseptate</td><td rowspan="1" colspan="1">Subcylindrical to obclavate, olivaceous when young, dark brown when mature</td><td rowspan="1" colspan="1">Freshwater</td><td rowspan="1" colspan="1">Unidentified submerged wood</td><td rowspan="1" colspan="1">Thailand, Nakhon Si Thammarat</td><td rowspan="1" colspan="1">
                      <xref ref-type="bibr" rid="B4">Dong et al. (2021)</xref>
                    </td></tr><tr><td rowspan="1" colspan="1">
                      <italic>
                        <tp:taxon-name><tp:taxon-name-part taxon-name-part-type="genus" reg="Distoseptispora">D.</tp:taxon-name-part><tp:taxon-name-part taxon-name-part-type="species" reg="fluminicola">fluminicola</tp:taxon-name-part></tp:taxon-name>
                      </italic>
                    </td><td rowspan="1" colspan="1">21‒33 × 5.5‒6.5</td><td rowspan="1" colspan="1">125‒250 × 13‒15</td><td rowspan="1" colspan="1">17‒34-distoseptate</td><td rowspan="1" colspan="1">Oblong, obclavate, cylindrical or rostrate, brown with green tinge</td><td rowspan="1" colspan="1">Freshwater</td><td rowspan="1" colspan="1">Unidentified submerged wood</td><td rowspan="1" colspan="1">China, Yunnan</td><td rowspan="1" colspan="1">
                      <xref ref-type="bibr" rid="B28">Su et al. (2016)</xref>
                    </td></tr><tr><td rowspan="1" colspan="1">
                      <italic>
                        <tp:taxon-name><tp:taxon-name-part taxon-name-part-type="genus" reg="Distoseptispora">D.</tp:taxon-name-part><tp:taxon-name-part taxon-name-part-type="species" reg="guttulata">guttulata</tp:taxon-name-part></tp:taxon-name>
                      </italic>
                    </td><td rowspan="1" colspan="1">55‒90(‒145) × 3.5‒5.5</td><td rowspan="1" colspan="1">75‒130(‒165) × 7‒11</td><td rowspan="1" colspan="1">11‒14(‒20)-euseptate</td><td rowspan="1" colspan="1">Obclavate or lanceolate, rostrate, mid to dark brown or olivaceous</td><td rowspan="1" colspan="1">Freshwater</td><td rowspan="1" colspan="1">Unidentified submerged wood</td><td rowspan="1" colspan="1">Thailand, Prachuap Khiri Khan</td><td rowspan="1" colspan="1">
                      <xref ref-type="bibr" rid="B35">Yang et al. (2018)</xref>
                    </td></tr><tr><td rowspan="1" colspan="1">
                      <italic>
                        <tp:taxon-name><tp:taxon-name-part taxon-name-part-type="genus" reg="Distoseptispora">D.</tp:taxon-name-part><tp:taxon-name-part taxon-name-part-type="species" reg="hydei">hydei</tp:taxon-name-part></tp:taxon-name>
                      </italic>
                    </td><td rowspan="1" colspan="1">87‒145 × 3‒7</td><td rowspan="1" colspan="1">32‒58 × 10‒15</td><td rowspan="1" colspan="1">7‒9-distoseptate</td><td rowspan="1" colspan="1">Obpyriform to fusiform, olivaceous to brown, with a hyaline, globose, gelatinous sheath around tip</td><td rowspan="1" colspan="1">Terrestrial</td><td rowspan="1" colspan="1">Dead bamboo culms</td><td rowspan="1" colspan="1">Thailand, Phitsanulok</td><td rowspan="1" colspan="1">
                      <xref ref-type="bibr" rid="B18">Monkai et al. (2020)</xref>
                    </td></tr><tr><td rowspan="1" colspan="1">
                      <italic>
                        <tp:taxon-name><tp:taxon-name-part taxon-name-part-type="genus" reg="Distoseptispora">D.</tp:taxon-name-part><tp:taxon-name-part taxon-name-part-type="species" reg="leonensis">leonensis</tp:taxon-name-part></tp:taxon-name>
                      </italic>
                    </td><td rowspan="1" colspan="1">Up to 175 × 6‒7</td><td rowspan="1" colspan="1">(38‒)50‒75(‒85) × 11‒15</td><td rowspan="1" colspan="1">7‒12-distoseptate</td><td rowspan="1" colspan="1">Obclavate, rostrate, brown</td><td rowspan="1" colspan="1">Terrestrial</td><td rowspan="1" colspan="1">Dead culms of <italic><tp:taxon-name><tp:taxon-name-part taxon-name-part-type="genus" reg="Freycinetia">Freycinetia</tp:taxon-name-part></tp:taxon-name></italic> sp.</td><td rowspan="1" colspan="1">Malaysia</td><td rowspan="1" colspan="1">
                      <xref ref-type="bibr" rid="B16">McKenzie (1995)</xref>
                    </td></tr><tr><td rowspan="1" colspan="1">
                      <italic>
                        <tp:taxon-name><tp:taxon-name-part taxon-name-part-type="genus" reg="Distoseptispora">D.</tp:taxon-name-part><tp:taxon-name-part taxon-name-part-type="species" reg="lignicola">lignicola</tp:taxon-name-part></tp:taxon-name>
                      </italic>
                    </td><td rowspan="1" colspan="1">84‒124 × 4‒5</td><td rowspan="1" colspan="1">60‒108 × 7‒9</td><td rowspan="1" colspan="1">5‒9-euseptate</td><td rowspan="1" colspan="1">Obclavate, curved, brown</td><td rowspan="1" colspan="1">Freshwater</td><td rowspan="1" colspan="1">Unidentified submerged wood</td><td rowspan="1" colspan="1">Thailand, SaiKhu Waterfall</td><td rowspan="1" colspan="1">
                      <xref ref-type="bibr" rid="B14">Luo et al. (2019)</xref>
                    </td></tr><tr><td rowspan="1" colspan="1">
                      <italic>
                        <tp:taxon-name><tp:taxon-name-part taxon-name-part-type="genus" reg="Distoseptispora">D.</tp:taxon-name-part><tp:taxon-name-part taxon-name-part-type="species" reg="longispora">longispora</tp:taxon-name-part></tp:taxon-name>
                      </italic>
                    </td><td rowspan="1" colspan="1">17‒37 × 6‒10</td><td rowspan="1" colspan="1">189‒297 × 16‒23</td><td rowspan="1" colspan="1">31‒56-distoseptate</td><td rowspan="1" colspan="1">Obclavate, elongated, brown to yellowish-brown</td><td rowspan="1" colspan="1">Freshwater</td><td rowspan="1" colspan="1">Unidentified submerged wood</td><td rowspan="1" colspan="1">China, Yunnan</td><td rowspan="1" colspan="1">
                      <xref ref-type="bibr" rid="B26">Song et al. (2020)</xref>
                    </td></tr><tr><td rowspan="1" colspan="1">
                      <italic>
                        <tp:taxon-name><tp:taxon-name-part taxon-name-part-type="genus" reg="Distoseptispora">D.</tp:taxon-name-part><tp:taxon-name-part taxon-name-part-type="species" reg="martinii">martinii</tp:taxon-name-part></tp:taxon-name>
                      </italic>
                    </td><td rowspan="1" colspan="1">50‒110 × 3.5‒4.5</td><td rowspan="1" colspan="1">15‒20 × 11‒16</td><td rowspan="1" colspan="1">Transversal septa</td><td rowspan="1" colspan="1">Transversal ellipsoid, oblate or subglobose, muriform, pale brown to brown</td><td rowspan="1" colspan="1">Terrestrial</td><td rowspan="1" colspan="1">Unidentified dead branches</td><td rowspan="1" colspan="1">China, Guizhou</td><td rowspan="1" colspan="1">
                      <xref ref-type="bibr" rid="B34">Xia et al. (2017)</xref>
                    </td></tr><tr><td rowspan="1" colspan="1">
                      <italic>
                        <tp:taxon-name><tp:taxon-name-part taxon-name-part-type="genus" reg="Distoseptispora">D.</tp:taxon-name-part><tp:taxon-name-part taxon-name-part-type="species" reg="multiseptata">multiseptata</tp:taxon-name-part></tp:taxon-name>
                      </italic>
                    </td><td rowspan="1" colspan="1">29‒47 × 4‒6</td><td rowspan="1" colspan="1">147‒185 × 12‒14</td><td rowspan="1" colspan="1">Multi-distoseptate</td><td rowspan="1" colspan="1">Obclavate, rostrate, dark olivaceous green</td><td rowspan="1" colspan="1">Freshwater</td><td rowspan="1" colspan="1">Unidentified submerged wood</td><td rowspan="1" colspan="1">Thailand, Prachuap Khiri Khan</td><td rowspan="1" colspan="1">
                      <xref ref-type="bibr" rid="B7">Hyde et al. (2016)</xref>
                    </td></tr><tr><td rowspan="1" colspan="1">
                      <italic>
                        <tp:taxon-name><tp:taxon-name-part taxon-name-part-type="genus" reg="Distoseptispora">D.</tp:taxon-name-part><tp:taxon-name-part taxon-name-part-type="species" reg="neorostrata">neorostrata</tp:taxon-name-part></tp:taxon-name>
                      </italic>
                    </td><td rowspan="1" colspan="1">93‒117 × 5.5‒6.5</td><td rowspan="1" colspan="1">109‒147 × 13‒15</td><td rowspan="1" colspan="1">Multi-distoseptate</td><td rowspan="1" colspan="1">Obclavate, rostrate, dark olivaceous to mid or dark brown</td><td rowspan="1" colspan="1">Freshwater</td><td rowspan="1" colspan="1">Unidentified submerged wood</td><td rowspan="1" colspan="1">Thailand, Khwaeng Phra Khanong Nuea</td><td rowspan="1" colspan="1">
                      <xref ref-type="bibr" rid="B14">Luo et al. (2019)</xref>
                    </td></tr><tr><td rowspan="1" colspan="1">
                      <italic>
                        <tp:taxon-name><tp:taxon-name-part taxon-name-part-type="genus" reg="Distoseptispora">D.</tp:taxon-name-part><tp:taxon-name-part taxon-name-part-type="species" reg="obclavata">obclavata</tp:taxon-name-part></tp:taxon-name>
                      </italic>
                    </td><td rowspan="1" colspan="1">117.5‒162.5 × 5‒7</td><td rowspan="1" colspan="1">46‒66 × 9‒11</td><td rowspan="1" colspan="1">9-11-distoseptate</td><td rowspan="1" colspan="1">Obclavate, olivaceous to pale or dark brown, guttulate</td><td rowspan="1" colspan="1">Freshwater</td><td rowspan="1" colspan="1">Unidentified submerged wood</td><td rowspan="1" colspan="1">Thailand, Khwaeng Phra Khanong Nuea</td><td rowspan="1" colspan="1">
                      <xref ref-type="bibr" rid="B14">Luo et al. (2019)</xref>
                    </td></tr><tr><td rowspan="1" colspan="1">
                      <italic>
                        <tp:taxon-name><tp:taxon-name-part taxon-name-part-type="genus" reg="Distoseptispora">D.</tp:taxon-name-part><tp:taxon-name-part taxon-name-part-type="species" reg="obpyriformis">obpyriformis</tp:taxon-name-part></tp:taxon-name>
                      </italic>
                    </td><td rowspan="1" colspan="1">97‒119 × 5‒7</td><td rowspan="1" colspan="1">53‒71 × 12‒16</td><td rowspan="1" colspan="1">9‒11-distoseptate</td><td rowspan="1" colspan="1">Obpyriform, olivaceous to pale or dark brown, guttulate</td><td rowspan="1" colspan="1">Freshwater</td><td rowspan="1" colspan="1">Unidentified submerged wood</td><td rowspan="1" colspan="1">China, Yunnan</td><td rowspan="1" colspan="1">
                      <xref ref-type="bibr" rid="B13">Luo et al. (2018)</xref>
                    </td></tr><tr><td rowspan="1" colspan="1">
                      <italic>
                        <tp:taxon-name><tp:taxon-name-part taxon-name-part-type="genus" reg="Distoseptispora">D.</tp:taxon-name-part><tp:taxon-name-part taxon-name-part-type="species" reg="palmarum">palmarum</tp:taxon-name-part></tp:taxon-name>
                      </italic>
                    </td><td rowspan="1" colspan="1">90‒165 × 4‒7</td><td rowspan="1" colspan="1">35‒180 × 7–11</td><td rowspan="1" colspan="1">7‒27-distoseptate</td><td rowspan="1" colspan="1">Oblong, obclavate, greenish-black to brown</td><td rowspan="1" colspan="1">Terrestrial</td><td rowspan="1" colspan="1">Rachis of <italic><tp:taxon-name><tp:taxon-name-part taxon-name-part-type="genus" reg="Cocos">Cocos</tp:taxon-name-part><tp:taxon-name-part taxon-name-part-type="species" reg="nucifera">nucifera</tp:taxon-name-part></tp:taxon-name></italic></td><td rowspan="1" colspan="1">Thailand, Trat</td><td rowspan="1" colspan="1">
                      <xref ref-type="bibr" rid="B8">Hyde et al. (2019)</xref>
                    </td></tr><tr><td rowspan="1" colspan="1">
                      <italic>
                        <tp:taxon-name><tp:taxon-name-part taxon-name-part-type="genus" reg="Distoseptispora">D.</tp:taxon-name-part><tp:taxon-name-part taxon-name-part-type="species" reg="phangngaensis">phangngaensis</tp:taxon-name-part></tp:taxon-name>
                      </italic>
                    </td><td rowspan="1" colspan="1">18–30(–40) × 4.3‒6.5</td><td rowspan="1" colspan="1">165–350 × 14–19</td><td rowspan="1" colspan="1">Multi-distoseptate</td><td rowspan="1" colspan="1">Elongate, obclavate, rostrate, dark olivaceous to mid or dark brown</td><td rowspan="1" colspan="1">Freshwater</td><td rowspan="1" colspan="1">Unidentified submerged wood</td><td rowspan="1" colspan="1">Thailand, Phang Nga</td><td rowspan="1" colspan="1">
                      <xref ref-type="bibr" rid="B35">Yang et al. (2018)</xref>
                    </td></tr><tr><td rowspan="1" colspan="1">
                      <italic>
                        <tp:taxon-name><tp:taxon-name-part taxon-name-part-type="genus" reg="Distoseptispora">D.</tp:taxon-name-part><tp:taxon-name-part taxon-name-part-type="species" reg="rayongensis">rayongensis</tp:taxon-name-part></tp:taxon-name>
                      </italic>
                    </td><td rowspan="1" colspan="1">75–125 × 3.5–5.5</td><td rowspan="1" colspan="1">(36–)60–106(–120) × 9–14.5</td><td rowspan="1" colspan="1">9‒13-euseptate, rarely 14–15-septate</td><td rowspan="1" colspan="1">Obclavate or obspathulate, rostrate, pale brown or pale olivaceous, with percurrent proliferation</td><td rowspan="1" colspan="1">Freshwater</td><td rowspan="1" colspan="1">Unidentified submerged wood</td><td rowspan="1" colspan="1">Thailand, Rayong</td><td rowspan="1" colspan="1">
                      <xref ref-type="bibr" rid="B9">Hyde et al. (2020)</xref>
                    </td></tr><tr><td rowspan="1" colspan="1">
                      <italic>
                        <tp:taxon-name><tp:taxon-name-part taxon-name-part-type="genus" reg="Distoseptispora">D.</tp:taxon-name-part><tp:taxon-name-part taxon-name-part-type="species" reg="rostrata">rostrata</tp:taxon-name-part></tp:taxon-name>
                      </italic>
                    </td><td rowspan="1" colspan="1">82‒126 × 5‒7</td><td rowspan="1" colspan="1">115‒155 × 9‒11</td><td rowspan="1" colspan="1">(15‒)18‒23-distoseptate</td><td rowspan="1" colspan="1">Obclavate or lanceolate, rostrate, olivaceous to pale brown</td><td rowspan="1" colspan="1">Freshwater</td><td rowspan="1" colspan="1">Unidentified submerged wood</td><td rowspan="1" colspan="1">China, Yunnan</td><td rowspan="1" colspan="1">
                      <xref ref-type="bibr" rid="B13">Luo et al. (2018)</xref>
                    </td></tr><tr><td rowspan="1" colspan="1">
                      <italic>
                        <tp:taxon-name><tp:taxon-name-part taxon-name-part-type="genus" reg="Distoseptispora">D.</tp:taxon-name-part><tp:taxon-name-part taxon-name-part-type="species" reg="saprophytica">saprophytica</tp:taxon-name-part></tp:taxon-name>
                      </italic>
                    </td><td rowspan="1" colspan="1">50–140 × 3.2–4.2</td><td rowspan="1" colspan="1">14.5–30 × 4.5–7.5</td><td rowspan="1" colspan="1">2‒6-distoseptate</td><td rowspan="1" colspan="1">Subcylindrical to obclavate, olivaceous to brown</td><td rowspan="1" colspan="1">Freshwater</td><td rowspan="1" colspan="1">Unidentified submerged wood</td><td rowspan="1" colspan="1">Thailand, Songkhla</td><td rowspan="1" colspan="1">
                      <xref ref-type="bibr" rid="B4">Dong et al. (2021)</xref>
                    </td></tr><tr><td rowspan="1" colspan="1">
                      <italic>
                        <tp:taxon-name><tp:taxon-name-part taxon-name-part-type="genus" reg="Distoseptispora">D.</tp:taxon-name-part><tp:taxon-name-part taxon-name-part-type="species" reg="songkhlaensis">songkhlaensis</tp:taxon-name-part></tp:taxon-name>
                      </italic>
                    </td><td rowspan="1" colspan="1">70–90 × 4–5.5</td><td rowspan="1" colspan="1">44–125 × 9–14.5</td><td rowspan="1" colspan="1">9‒16-distoseptate</td><td rowspan="1" colspan="1">Obclavate, constricted at septa, olivaceous to brown</td><td rowspan="1" colspan="1">Freshwater</td><td rowspan="1" colspan="1">Unidentified submerged wood</td><td rowspan="1" colspan="1">Thailand, Songkhla</td><td rowspan="1" colspan="1">
                      <xref ref-type="bibr" rid="B4">Dong et al. (2021)</xref>
                    </td></tr><tr><td rowspan="1" colspan="1">
                      <italic>
                        <tp:taxon-name><tp:taxon-name-part taxon-name-part-type="genus" reg="Distoseptispora">D.</tp:taxon-name-part><tp:taxon-name-part taxon-name-part-type="species" reg="submersa">submersa</tp:taxon-name-part></tp:taxon-name>
                      </italic>
                    </td><td rowspan="1" colspan="1">55‒73 × 7‒9</td><td rowspan="1" colspan="1">95‒123 × 15‒19</td><td rowspan="1" colspan="1">17‒23(‒28)-distoseptate</td><td rowspan="1" colspan="1">Obclavate, brown to dark brown or olivaceous</td><td rowspan="1" colspan="1">Freshwater</td><td rowspan="1" colspan="1">Unidentified submerged wood</td><td rowspan="1" colspan="1">China, Yunnan</td><td rowspan="1" colspan="1">
                      <xref ref-type="bibr" rid="B13">Luo et al. (2018)</xref>
                    </td></tr><tr><td rowspan="1" colspan="1">
                      <italic>
                        <tp:taxon-name><tp:taxon-name-part taxon-name-part-type="genus" reg="Distoseptispora">D.</tp:taxon-name-part><tp:taxon-name-part taxon-name-part-type="species" reg="suoluoensis">suoluoensis</tp:taxon-name-part></tp:taxon-name>
                      </italic>
                    </td><td rowspan="1" colspan="1">80‒250 × 4.5‒5.8</td><td rowspan="1" colspan="1">(65‒)80‒125(‒145) × 8‒13</td><td rowspan="1" colspan="1">8‒10-euseptate</td><td rowspan="1" colspan="1">Narrowly obclavate or obspathulate, yellowish-brown or dark olivaceous, verrucose, with percurrent proliferation</td><td rowspan="1" colspan="1">Freshwater</td><td rowspan="1" colspan="1">Unidentified submerged wood</td><td rowspan="1" colspan="1">China, Guizhou</td><td rowspan="1" colspan="1">
                      <xref ref-type="bibr" rid="B35">Yang et al. (2018)</xref>
                    </td></tr><tr><td rowspan="1" colspan="1">
                      <italic>
                        <tp:taxon-name><tp:taxon-name-part taxon-name-part-type="genus" reg="Distoseptispora">D.</tp:taxon-name-part><tp:taxon-name-part taxon-name-part-type="species" reg="tectonae">tectonae</tp:taxon-name-part></tp:taxon-name>
                      </italic>
                    </td><td rowspan="1" colspan="1">19.5‒95 × 4.5‒9</td><td rowspan="1" colspan="1">45‒270 × 11‒16</td><td rowspan="1" colspan="1">10‒40-distoseptate</td><td rowspan="1" colspan="1">Obclavate, brown to dark brown or olivaceous</td><td rowspan="1" colspan="1">Terrestrial/Freshwater</td><td rowspan="1" colspan="1">Dead twig of <italic><tp:taxon-name><tp:taxon-name-part taxon-name-part-type="genus" reg="Tectona">Tectona</tp:taxon-name-part><tp:taxon-name-part taxon-name-part-type="species" reg="grandis">grandis</tp:taxon-name-part></tp:taxon-name></italic> (<tp:taxon-name><tp:taxon-name-part taxon-name-part-type="family">Lamiaceae</tp:taxon-name-part></tp:taxon-name>)</td><td rowspan="1" colspan="1">Thailand, Prachuap Khiri Khan</td><td rowspan="1" colspan="1">
                      <xref ref-type="bibr" rid="B7">Hyde et al. (2016)</xref>
                    </td></tr><tr><td rowspan="1" colspan="1">
                      <italic>
                        <tp:taxon-name><tp:taxon-name-part taxon-name-part-type="genus" reg="Distoseptispora">D.</tp:taxon-name-part><tp:taxon-name-part taxon-name-part-type="species" reg="tectonigena">tectonigena</tp:taxon-name-part></tp:taxon-name>
                      </italic>
                    </td><td rowspan="1" colspan="1">Up to 110 × 5‒11</td><td rowspan="1" colspan="1">(83‒)148‒225(360‒) × (10‒)11‒12(‒13)</td><td rowspan="1" colspan="1">20–46-distoseptate</td><td rowspan="1" colspan="1">Flexuous, cylindrical-obclavate, elongated, verruculose, dark reddish-brown</td><td rowspan="1" colspan="1">Terrestrial</td><td rowspan="1" colspan="1">Dead twig of <italic><tp:taxon-name><tp:taxon-name-part taxon-name-part-type="genus" reg="Tectona">Tectona</tp:taxon-name-part><tp:taxon-name-part taxon-name-part-type="species" reg="grandis">grandis</tp:taxon-name-part></tp:taxon-name></italic> (<tp:taxon-name><tp:taxon-name-part taxon-name-part-type="family">Lamiaceae</tp:taxon-name-part></tp:taxon-name>)</td><td rowspan="1" colspan="1">Thailand, Chiang Rai</td><td rowspan="1" colspan="1">
                      <xref ref-type="bibr" rid="B7">Hyde et al. (2016)</xref>
                    </td></tr><tr><td rowspan="1" colspan="1">
                      <italic>
                        <tp:taxon-name><tp:taxon-name-part taxon-name-part-type="genus" reg="Distoseptispora">D.</tp:taxon-name-part><tp:taxon-name-part taxon-name-part-type="species" reg="thailandica">thailandica</tp:taxon-name-part></tp:taxon-name>
                      </italic>
                    </td><td rowspan="1" colspan="1">15‒26 × 3‒6</td><td rowspan="1" colspan="1">130‒230 × 13.5‒17</td><td rowspan="1" colspan="1">35–52-distoseptate</td><td rowspan="1" colspan="1">Oblong, obclavate, cylindrical or rostrate, reddish-brown to brown</td><td rowspan="1" colspan="1">Terrestrial</td><td rowspan="1" colspan="1">Dead leaves of <italic><tp:taxon-name><tp:taxon-name-part taxon-name-part-type="genus" reg="Pandanus">Pandanus</tp:taxon-name-part></tp:taxon-name></italic> sp.</td><td rowspan="1" colspan="1">Thailand, Prachuap Khiri Khan</td><td rowspan="1" colspan="1">
                      <xref ref-type="bibr" rid="B31">Tibpromma et al. (2018)</xref>
                    </td></tr><tr><td rowspan="1" colspan="1">
                      <italic>
                        <tp:taxon-name><tp:taxon-name-part taxon-name-part-type="genus" reg="Distoseptispora">D.</tp:taxon-name-part><tp:taxon-name-part taxon-name-part-type="species" reg="thysanolaenae">thysanolaenae</tp:taxon-name-part></tp:taxon-name>
                      </italic>
                    </td><td rowspan="1" colspan="1">30‒80 × 3.5‒5.5</td><td rowspan="1" colspan="1">21.5‒80 × 6.5‒12.8</td><td rowspan="1" colspan="1">8–14-distoseptate</td><td rowspan="1" colspan="1">Elongated obclavate, light to dark brown, flat apex, with conspicuous spore attachment loci</td><td rowspan="1" colspan="1">Terrestrial</td><td rowspan="1" colspan="1">Dead culms of <italic><tp:taxon-name><tp:taxon-name-part taxon-name-part-type="genus" reg="Thysanolaena">Thysanolaena</tp:taxon-name-part><tp:taxon-name-part taxon-name-part-type="species" reg="maxima">maxima</tp:taxon-name-part></tp:taxon-name></italic></td><td rowspan="1" colspan="1">China, Yunnan</td><td rowspan="1" colspan="1">
                      <xref ref-type="bibr" rid="B19">Phookamsak et al. (2019)</xref>
                    </td></tr><tr><td rowspan="1" colspan="1">
                      <italic>
                        <tp:taxon-name><tp:taxon-name-part taxon-name-part-type="genus" reg="Distoseptispora">D.</tp:taxon-name-part><tp:taxon-name-part taxon-name-part-type="species" reg="xishuangbannaensis">xishuangbannaensis</tp:taxon-name-part></tp:taxon-name>
                      </italic>
                    </td><td rowspan="1" colspan="1">12‒17 × 2‒5</td><td rowspan="1" colspan="1">160‒305 × 8‒15</td><td rowspan="1" colspan="1">Up to 40-distoseptate</td><td rowspan="1" colspan="1">Cylindrical-obclavate, green-brown to brown, tapering towards apex</td><td rowspan="1" colspan="1">Terrestrial</td><td rowspan="1" colspan="1">Dead leaf sheaths of <italic><tp:taxon-name><tp:taxon-name-part taxon-name-part-type="genus" reg="Pandanus">Pandanus</tp:taxon-name-part><tp:taxon-name-part taxon-name-part-type="species" reg="utilis">utilis</tp:taxon-name-part></tp:taxon-name></italic></td><td rowspan="1" colspan="1">China, Yunnan</td><td rowspan="1" colspan="1">
                      <xref ref-type="bibr" rid="B31">Tibpromma et al. (2018)</xref>
                    </td></tr><tr><td rowspan="1" colspan="1">
                      <italic>
                        <tp:taxon-name><tp:taxon-name-part taxon-name-part-type="genus" reg="Distoseptispora">D.</tp:taxon-name-part><tp:taxon-name-part taxon-name-part-type="species" reg="yunnanensis">yunnanensis</tp:taxon-name-part></tp:taxon-name>
                      </italic>
                    </td><td rowspan="1" colspan="1">131–175 × 6‒7</td><td rowspan="1" colspan="1">58‒108 × 8‒10</td><td rowspan="1" colspan="1">6‒10-euseptate</td><td rowspan="1" colspan="1">Obclavate, rostrate, mid-olivaceous to brown</td><td rowspan="1" colspan="1">Freshwater</td><td rowspan="1" colspan="1">Unidentified submerged wood</td><td rowspan="1" colspan="1">China, Yunnan</td><td rowspan="1" colspan="1">
                      <xref ref-type="bibr" rid="B12">Li et al. (2021)</xref>
                    </td></tr></tbody></table></table-wrap></tp:treatment-sec><tp:treatment-sec><!--Section generated to contain objects referenced in tp:taxon-treatment.--><fig id="F1" position="float" orientation="portrait"><object-id xmlns:xlink="http://www.w3.org/1999/xlink" content-type="doi" xlink:type="simple">10.3897/mycokeys.88.79346.figure1</object-id><object-id xmlns:xlink="http://www.w3.org/1999/xlink" content-type="arpha" xlink:type="simple">FCC62869-2600-5DAD-9671-D70B14F32788</object-id><label>Figure 1.</label><caption><p>Phylogenetic tree of <italic><tp:taxon-name><tp:taxon-name-part taxon-name-part-type="genus" reg="Distoseptispora">Distoseptispora</tp:taxon-name-part></tp:taxon-name></italic>, inferred from the combined regions (ITS-LSU-SSU-<italic>Tef 1</italic>α) using Bayesian Inference (<abbrev xmlns:xlink="http://www.w3.org/1999/xlink" xlink:title="Bayesian Inference" id="ABBRID0E2TBG" xlink:type="simple">BI</abbrev>) analysis. The <italic><tp:taxon-name><tp:taxon-name-part taxon-name-part-type="genus" reg="Aquapteridospora">Aquapteridospora</tp:taxon-name-part></tp:taxon-name></italic> clade was used as the outgroup. The lineages with new species were shown in bold. PP ≥ 0.95 and <abbrev xmlns:xlink="http://www.w3.org/1999/xlink" xlink:title="bootstrap" id="ABBRID0EGUBG" xlink:type="simple">BS</abbrev> ≥ 75% were indicated around the branches. The new sequences generated in this study are given in bold.</p></caption><graphic xmlns:xlink="http://www.w3.org/1999/xlink" xlink:href="mycokeys-88-035-g001.jpg" position="float" orientation="portrait" xlink:type="simple" id="oo_661840.jpg"><uri content-type="original_file" xlink:type="simple">https://binary.pensoft.net/fig/661840</uri></graphic></fig></tp:treatment-sec><ref-list><ref id="B35"><mixed-citation xmlns:xlink="http://www.w3.org/1999/xlink" xlink:type="simple"><person-group><name name-style="western"><surname>Yang</surname><given-names>J</given-names></name><name name-style="western"><surname>Maharachchikumbura</surname><given-names>SSN</given-names></name><name name-style="western"><surname>Liu</surname><given-names>JK</given-names></name><name name-style="western"><surname>Hyde</surname><given-names>KD</given-names></name><name name-style="western"><surname>Jones</surname><given-names>EBG</given-names></name><name name-style="western"><surname>Al-Sadi</surname><given-names>AM</given-names></name><name name-style="western"><surname>Liu</surname><given-names>ZY</given-names></name></person-group> (<year>2018</year>) <article-title><italic><tp:taxon-name><tp:taxon-name-part taxon-name-part-type="genus">Pseudostanjehughesia</tp:taxon-name-part><tp:taxon-name-part taxon-name-part-type="species">aquitropica</tp:taxon-name-part></tp:taxon-name></italic> gen. et sp. nov. and <italic><tp:taxon-name><tp:taxon-name-part taxon-name-part-type="genus">Sporidesmium</tp:taxon-name-part></tp:taxon-name></italic> sensu lato species from freshwater habitats.</article-title><source>Mycological Progress</source><volume>17</volume>(<issue>5</issue>): <fpage>591</fpage>–<lpage>616</lpage>. <ext-link xlink:type="simple" ext-link-type="doi" xlink:href="10.1007/s11557-017-1339-4">https://doi.org/10.1007/s11557-017-1339-4</ext-link></mixed-citation></ref><ref id="B30"><mixed-citation xmlns:xlink="http://www.w3.org/1999/xlink" xlink:type="simple"><person-group><name name-style="western"><surname>Sun</surname><given-names>YR</given-names></name><name name-style="western"><surname>Goonasekara</surname><given-names>ID</given-names></name><name name-style="western"><surname>Thambugala</surname><given-names>KM</given-names></name><name name-style="western"><surname>Jayawardena</surname><given-names>RS</given-names></name><name name-style="western"><surname>Wang</surname><given-names>Y</given-names></name><name name-style="western"><surname>Hyde</surname><given-names>KD</given-names></name></person-group> (<year>2020</year>) <italic><tp:taxon-name><tp:taxon-name-part taxon-name-part-type="genus">Distoseptispora</tp:taxon-name-part><tp:taxon-name-part taxon-name-part-type="species">bambusae</tp:taxon-name-part></tp:taxon-name></italic> sp. nov. (<tp:taxon-name><tp:taxon-name-part taxon-name-part-type="genus">Distoseptisporaceae</tp:taxon-name-part></tp:taxon-name>) on bamboo from China and Thailand. Biodiversity Data Journal 8: e53678. <ext-link xlink:type="simple" ext-link-type="doi" xlink:href="10.3897/BDJ.8.e53678">https://doi.org/10.3897/BDJ.8.e53678</ext-link></mixed-citation></ref><ref id="B25"><mixed-citation xmlns:xlink="http://www.w3.org/1999/xlink" xlink:type="simple"><person-group><name name-style="western"><surname>Shoemaker</surname><given-names>RA</given-names></name><name name-style="western"><surname>White</surname><given-names>GP</given-names></name></person-group> (<year>1985</year>) <italic><tp:taxon-name><tp:taxon-name-part taxon-name-part-type="genus">Lasiosphaeria</tp:taxon-name-part><tp:taxon-name-part taxon-name-part-type="species">caesariata</tp:taxon-name-part></tp:taxon-name></italic> with <italic><tp:taxon-name><tp:taxon-name-part taxon-name-part-type="genus">Sporidesmium</tp:taxon-name-part><tp:taxon-name-part taxon-name-part-type="species">hormiscioides</tp:taxon-name-part></tp:taxon-name></italic> and <italic><tp:taxon-name><tp:taxon-name-part taxon-name-part-type="genus">L.</tp:taxon-name-part><tp:taxon-name-part taxon-name-part-type="species">triseptata</tp:taxon-name-part></tp:taxon-name></italic> with <italic><tp:taxon-name><tp:taxon-name-part taxon-name-part-type="genus">S.</tp:taxon-name-part><tp:taxon-name-part taxon-name-part-type="species">adscendens</tp:taxon-name-part></tp:taxon-name></italic>. Sydowia 38: 278–283.</mixed-citation></ref><ref id="B22"><mixed-citation xmlns:xlink="http://www.w3.org/1999/xlink" xlink:type="simple"><person-group><name name-style="western"><surname>Réblová</surname><given-names>M</given-names></name></person-group> (<year>1999</year>) <article-title>Studies in <italic><tp:taxon-name><tp:taxon-name-part taxon-name-part-type="genus">Chaetosphaeria</tp:taxon-name-part></tp:taxon-name></italic> sensu lato III. <italic><tp:taxon-name><tp:taxon-name-part taxon-name-part-type="genus">Umbrinosphaeria</tp:taxon-name-part></tp:taxon-name></italic> gen. nov. and <italic><tp:taxon-name><tp:taxon-name-part taxon-name-part-type="genus">Miyoshiella</tp:taxon-name-part></tp:taxon-name></italic> with <italic><tp:taxon-name><tp:taxon-name-part taxon-name-part-type="genus">Sporidesmium</tp:taxon-name-part></tp:taxon-name></italic> anamorphs.</article-title><source>Mycotaxon</source><volume>71</volume>: <fpage>13</fpage>–<lpage>43</lpage>.</mixed-citation></ref><ref id="B14"><mixed-citation xmlns:xlink="http://www.w3.org/1999/xlink" xlink:type="simple"><person-group><name name-style="western"><surname>Luo</surname><given-names>ZL</given-names></name><name name-style="western"><surname>Hyde</surname><given-names>KD</given-names></name><name name-style="western"><surname>Liu</surname><given-names>JK</given-names></name><name name-style="western"><surname>Maharachchikumbura</surname><given-names>SSN</given-names></name><name name-style="western"><surname>Jeewon</surname><given-names>R</given-names></name><name name-style="western"><surname>Bao</surname><given-names>DF</given-names></name><name name-style="western"><surname>Bhat</surname><given-names>DJ</given-names></name><name name-style="western"><surname>Lin</surname><given-names>CG</given-names></name><name name-style="western"><surname>Li</surname><given-names>WL</given-names></name><name name-style="western"><surname>Yang</surname><given-names>J</given-names></name><name name-style="western"><surname>Liu</surname><given-names>NG</given-names></name><name name-style="western"><surname>Lu</surname><given-names>YZ</given-names></name><name name-style="western"><surname>Jayawardena</surname><given-names>RS</given-names></name><name name-style="western"><surname>Li</surname><given-names>JF</given-names></name><name name-style="western"><surname>Su</surname><given-names>HY</given-names></name></person-group> (<year>2019</year>) Freshwater <italic><tp:taxon-name><tp:taxon-name-part taxon-name-part-type="genus">Sordariomycetes</tp:taxon-name-part></tp:taxon-name></italic>. Fungal Diversity 99(1): 451–660. <ext-link xlink:type="simple" ext-link-type="doi" xlink:href="10.1007/s13225-019-00438-1">https://doi.org/10.1007/s13225-019-00438-1</ext-link></mixed-citation></ref><ref id="B28"><mixed-citation xmlns:xlink="http://www.w3.org/1999/xlink" xlink:type="simple"><person-group><name name-style="western"><surname>Su</surname><given-names>HY</given-names></name><name name-style="western"><surname>Hyde</surname><given-names>KD</given-names></name><name name-style="western"><surname>Maharachchikumbura</surname><given-names>SSN</given-names></name><name name-style="western"><surname>Ariyawansa</surname><given-names>HA</given-names></name><name name-style="western"><surname>Luo</surname><given-names>ZL</given-names></name><name name-style="western"><surname>Promputtha</surname><given-names>I</given-names></name><name name-style="western"><surname>Tian</surname><given-names>Q</given-names></name><name name-style="western"><surname>Lin</surname><given-names>CG</given-names></name><name name-style="western"><surname>Shang</surname><given-names>QJ</given-names></name><name name-style="western"><surname>Zhao</surname><given-names>YC</given-names></name><name name-style="western"><surname>Chai</surname><given-names>HM</given-names></name><name name-style="western"><surname>Liu</surname><given-names>XY</given-names></name><name name-style="western"><surname>Bahkali</surname><given-names>AH</given-names></name><name name-style="western"><surname>Bhat</surname><given-names>JD</given-names></name><name name-style="western"><surname>McKeenzie</surname><given-names>EHC</given-names></name><name name-style="western"><surname>Zhou</surname><given-names>DQ</given-names></name></person-group> (<year>2016</year>) <article-title>The families <tp:taxon-name><tp:taxon-name-part taxon-name-part-type="genus">Distoseptisporaceae</tp:taxon-name-part></tp:taxon-name> fam. nov., <tp:taxon-name><tp:taxon-name-part taxon-name-part-type="family">Kirschsteiniotheliaceae</tp:taxon-name-part></tp:taxon-name>, <tp:taxon-name><tp:taxon-name-part taxon-name-part-type="family">Sporormiaceae</tp:taxon-name-part></tp:taxon-name> and <tp:taxon-name><tp:taxon-name-part taxon-name-part-type="family">Torulaceae</tp:taxon-name-part></tp:taxon-name>, with new species from freshwater in Yunnan Province, China.</article-title><source>Fungal Diversity</source><volume>80</volume>(<issue>1</issue>): <fpage>375</fpage>–<lpage>409</lpage>. <ext-link xlink:type="simple" ext-link-type="doi" xlink:href="10.1007/s13225-016-0362-0">https://doi.org/10.1007/s13225-016-0362-0</ext-link></mixed-citation></ref><ref id="B18"><mixed-citation xmlns:xlink="http://www.w3.org/1999/xlink" xlink:type="simple"><person-group><name name-style="western"><surname>Monkai</surname><given-names>J</given-names></name><name name-style="western"><surname>Boonmee</surname><given-names>S</given-names></name><name name-style="western"><surname>Ren</surname><given-names>GC</given-names></name><name name-style="western"><surname>Wei</surname><given-names>DP</given-names></name><name name-style="western"><surname>Phookamsak</surname><given-names>R</given-names></name><name name-style="western"><surname>Mortimer</surname><given-names>PE</given-names></name></person-group> (<year>2020</year>) <article-title><italic><tp:taxon-name><tp:taxon-name-part taxon-name-part-type="genus">Distoseptispora</tp:taxon-name-part><tp:taxon-name-part taxon-name-part-type="species">hydei</tp:taxon-name-part></tp:taxon-name></italic> sp. nov. (<tp:taxon-name><tp:taxon-name-part taxon-name-part-type="genus">Distoseptisporaceae</tp:taxon-name-part></tp:taxon-name>), a novel lignicolous fungus on decaying bamboo in Thailand.</article-title><source>Phytotaxa</source><volume>459</volume>(<issue>2</issue>): <fpage>93</fpage>–<lpage>107</lpage>. <ext-link xlink:type="simple" ext-link-type="doi" xlink:href="10.11646/phytotaxa.459.2.1">https://doi.org/10.11646/phytotaxa.459.2.1</ext-link></mixed-citation></ref><ref id="B13"><mixed-citation xmlns:xlink="http://www.w3.org/1999/xlink" xlink:type="simple"><person-group><name name-style="western"><surname>Luo</surname><given-names>ZL</given-names></name><name name-style="western"><surname>Hyde</surname><given-names>KD</given-names></name><name name-style="western"><surname>Liu</surname><given-names>JK</given-names></name><name name-style="western"><surname>Bhat</surname><given-names>DJ</given-names></name><name name-style="western"><surname>Bao</surname><given-names>DF</given-names></name><name name-style="western"><surname>Li</surname><given-names>WL</given-names></name><name name-style="western"><surname>Su</surname><given-names>HY</given-names></name></person-group> (<year>2018</year>) <article-title>Lignicolous freshwater fungi from China II: Novel <italic><tp:taxon-name><tp:taxon-name-part taxon-name-part-type="genus">Distoseptispora</tp:taxon-name-part></tp:taxon-name></italic> (<tp:taxon-name><tp:taxon-name-part taxon-name-part-type="genus">Distoseptisporaceae</tp:taxon-name-part></tp:taxon-name>) species from northwestern Yunnan Province and a suggested unified method for studying lignicolous freshwater fungi.</article-title><source>Mycosphere: Journal of Fungal Biology</source><volume>9</volume>(<issue>3</issue>): <fpage>444</fpage>–<lpage>461</lpage>. <ext-link xlink:type="simple" ext-link-type="doi" xlink:href="10.5943/mycosphere/9/3/2">https://doi.org/10.5943/mycosphere/9/3/2</ext-link></mixed-citation></ref><ref id="B2"><mixed-citation xmlns:xlink="http://www.w3.org/1999/xlink" xlink:type="simple"><person-group><name name-style="western"><surname>Crous</surname><given-names>PW</given-names></name><name name-style="western"><surname>Wingfield</surname><given-names>MJ</given-names></name><name name-style="western"><surname>Lombard</surname><given-names>L</given-names></name><name name-style="western"><surname>Roets</surname><given-names>F</given-names></name><name name-style="western"><surname>Swart</surname><given-names>WJ</given-names></name><name name-style="western"><surname>Alvarado</surname><given-names>P</given-names></name><name name-style="western"><surname>Carnegie</surname><given-names>AJ</given-names></name><name name-style="western"><surname>Moreno</surname><given-names>G</given-names></name><name name-style="western"><surname>Luangsa-Ard</surname><given-names>J</given-names></name><name name-style="western"><surname>Thangavel</surname><given-names>R</given-names></name><name name-style="western"><surname>Alexandrova</surname><given-names>AV</given-names></name><name name-style="western"><surname>Baseia</surname><given-names>IG</given-names></name><name name-style="western"><surname>Bellanger</surname><given-names>JM</given-names></name><name name-style="western"><surname>Bessette</surname><given-names>AE</given-names></name><name name-style="western"><surname>Bessette</surname><given-names>AR</given-names></name><name name-style="western"><surname>Delapeña-Lastra</surname><given-names>S</given-names></name><name name-style="western"><surname>García</surname><given-names>D</given-names></name><name name-style="western"><surname>Gené</surname><given-names>J</given-names></name><name name-style="western"><surname>Pham</surname><given-names>THG</given-names></name><name name-style="western"><surname>Heykoop</surname><given-names>M</given-names></name><name name-style="western"><surname>Malysheva</surname><given-names>E</given-names></name><name name-style="western"><surname>Malysheva</surname><given-names>V</given-names></name><name name-style="western"><surname>Martín</surname><given-names>MP</given-names></name><name name-style="western"><surname>Morozova</surname><given-names>OV</given-names></name><name name-style="western"><surname>Noisripoom</surname><given-names>W</given-names></name><name name-style="western"><surname>Overton</surname><given-names>BE</given-names></name><name name-style="western"><surname>Rea</surname><given-names>AE</given-names></name><name name-style="western"><surname>Sewall</surname><given-names>BJ</given-names></name><name name-style="western"><surname>Smith</surname><given-names>ME</given-names></name><name name-style="western"><surname>Smyth</surname><given-names>CW</given-names></name><name name-style="western"><surname>Tasanathai</surname><given-names>K</given-names></name><name name-style="western"><surname>Visagie</surname><given-names>CM</given-names></name><name name-style="western"><surname>Adamčík</surname><given-names>S</given-names></name><name name-style="western"><surname>Alves</surname><given-names>A</given-names></name><name name-style="western"><surname>Andrade</surname><given-names>JP</given-names></name><name name-style="western"><surname>Aninat</surname><given-names>MJ</given-names></name><name name-style="western"><surname>Araújo</surname><given-names>RVB</given-names></name><name name-style="western"><surname>Bordallo</surname><given-names>JJ</given-names></name><name name-style="western"><surname>Boufleur</surname><given-names>T</given-names></name><name name-style="western"><surname>Baroncelli</surname><given-names>R</given-names></name><name name-style="western"><surname>Barreto</surname><given-names>RW</given-names></name><name name-style="western"><surname>Bolin</surname><given-names>J</given-names></name><name name-style="western"><surname>Cabero</surname><given-names>J</given-names></name><name name-style="western"><surname>Cabo</surname><given-names>M</given-names></name><name name-style="western"><surname>Cafà</surname><given-names>G</given-names></name><name name-style="western"><surname>Caffot</surname><given-names>MLH</given-names></name><name name-style="western"><surname>Cai</surname><given-names>L</given-names></name><name name-style="western"><surname>Carlavilla</surname><given-names>JR</given-names></name><name name-style="western"><surname>Chávez</surname><given-names>R</given-names></name><name name-style="western"><surname>Decastro</surname><given-names>RRL</given-names></name><name name-style="western"><surname>Delgat</surname><given-names>L</given-names></name><name name-style="western"><surname>Deschuyteneer</surname><given-names>D</given-names></name><name name-style="western"><surname>Dios</surname><given-names>MM</given-names></name><name name-style="western"><surname>Domínguez</surname><given-names>LS</given-names></name><name name-style="western"><surname>Evans</surname><given-names>HC</given-names></name><name name-style="western"><surname>Eyssartier</surname><given-names>G</given-names></name><name name-style="western"><surname>Ferreira</surname><given-names>BW</given-names></name><name name-style="western"><surname>Figueiredo</surname><given-names>CN</given-names></name><name name-style="western"><surname>Liu</surname><given-names>F</given-names></name><name name-style="western"><surname>Fournier</surname><given-names>J</given-names></name><name name-style="western"><surname>Galli-Terasawa</surname><given-names>LV</given-names></name><name name-style="western"><surname>Gil-Durán</surname><given-names>C</given-names></name><name name-style="western"><surname>Glienke</surname><given-names>C</given-names></name><name name-style="western"><surname>Gonçalves</surname><given-names>MFM</given-names></name><name name-style="western"><surname>Gryta</surname><given-names>H</given-names></name><name name-style="western"><surname>Guarro</surname><given-names>J</given-names></name><name name-style="western"><surname>Himaman</surname><given-names>W</given-names></name><name name-style="western"><surname>Hywel-Jones</surname><given-names>N</given-names></name><name name-style="western"><surname>Iturrieta-González</surname><given-names>I</given-names></name><name name-style="western"><surname>Ivanushkina</surname><given-names>NE</given-names></name><name name-style="western"><surname>Jargeat</surname><given-names>P</given-names></name><name name-style="western"><surname>Khalid</surname><given-names>AN</given-names></name><name name-style="western"><surname>Khan</surname><given-names>J</given-names></name><name name-style="western"><surname>Kiran</surname><given-names>M</given-names></name><name name-style="western"><surname>Kiss</surname><given-names>L</given-names></name><name name-style="western"><surname>Kochkina</surname><given-names>GA</given-names></name><name name-style="western"><surname>Kolařík</surname><given-names>M</given-names></name><name name-style="western"><surname>Kubátová</surname><given-names>A</given-names></name><name name-style="western"><surname>Lodge</surname><given-names>DJ</given-names></name><name name-style="western"><surname>Loizides</surname><given-names>M</given-names></name><name name-style="western"><surname>Luque</surname><given-names>D</given-names></name><name name-style="western"><surname>Manjón</surname><given-names>JL</given-names></name><name name-style="western"><surname>Marbach</surname><given-names>PAS</given-names></name><name name-style="western"><surname>Massolajr</surname><given-names>NS</given-names></name><name name-style="western"><surname>Mata</surname><given-names>M</given-names></name><name name-style="western"><surname>Miller</surname><given-names>AN</given-names></name><name name-style="western"><surname>Mongkolsamrit</surname><given-names>S</given-names></name><name name-style="western"><surname>Moreau</surname><given-names>PA</given-names></name><name name-style="western"><surname>Morte</surname><given-names>A</given-names></name><name name-style="western"><surname>Mujic</surname><given-names>A</given-names></name><name name-style="western"><surname>Navarro-Ródenas</surname><given-names>A</given-names></name><name name-style="western"><surname>Németh</surname><given-names>MZ</given-names></name><name name-style="western"><surname>Nóbrega</surname><given-names>TF</given-names></name><name name-style="western"><surname>Nováková</surname><given-names>A</given-names></name><name name-style="western"><surname>Olariaga</surname><given-names>I</given-names></name><name name-style="western"><surname>Ozerskaya</surname><given-names>SM</given-names></name><name name-style="western"><surname>Palma</surname><given-names>MA</given-names></name><name name-style="western"><surname>Petters-Vandresen</surname><given-names>DAL</given-names></name><name name-style="western"><surname>Piontelli</surname><given-names>E</given-names></name><name name-style="western"><surname>Popov</surname><given-names>ES</given-names></name><name name-style="western"><surname>Rodríguez</surname><given-names>A</given-names></name><name name-style="western"><surname>Requejo</surname><given-names>Ó</given-names></name><name name-style="western"><surname>Rodrigues</surname><given-names>ACM</given-names></name><name name-style="western"><surname>Rong</surname><given-names>IH</given-names></name><name name-style="western"><surname>Roux</surname><given-names>J</given-names></name><name name-style="western"><surname>Seifert</surname><given-names>KA</given-names></name><name name-style="western"><surname>Silva</surname><given-names>BDB</given-names></name><name name-style="western"><surname>Sklenář</surname><given-names>F</given-names></name><name name-style="western"><surname>Smith</surname><given-names>JA</given-names></name><name name-style="western"><surname>Sousa</surname><given-names>JO</given-names></name><name name-style="western"><surname>Souza</surname><given-names>HG</given-names></name><name name-style="western"><surname>Desouza</surname><given-names>JT</given-names></name><name name-style="western"><surname>Švec</surname><given-names>K</given-names></name><name name-style="western"><surname>Tanchaud</surname><given-names>P</given-names></name><name name-style="western"><surname>Tanney</surname><given-names>JB</given-names></name><name name-style="western"><surname>Terasawa</surname><given-names>F</given-names></name><name name-style="western"><surname>Thanakitpipattana</surname><given-names>D</given-names></name><name name-style="western"><surname>Torres-Garcia</surname><given-names>D</given-names></name><name name-style="western"><surname>Vaca</surname><given-names>I</given-names></name><name name-style="western"><surname>Vaghefi</surname><given-names>N</given-names></name><name name-style="western"><surname>van Iperen</surname><given-names>AL</given-names></name><name name-style="western"><surname>Vasilenko</surname><given-names>OV</given-names></name><name name-style="western"><surname>Verbeken</surname><given-names>A</given-names></name><name name-style="western"><surname>Yilmaz</surname><given-names>N</given-names></name><name name-style="western"><surname>Zamora</surname><given-names>JC</given-names></name><name name-style="western"><surname>Zapata</surname><given-names>M</given-names></name><name name-style="western"><surname>Jurjević</surname><given-names>Ž</given-names></name><name name-style="western"><surname>Groenewald</surname><given-names>JZ</given-names></name></person-group> (<year>2019</year>) <article-title>Fungal Planet description sheets: 951–1041.</article-title><source>Persoonia</source><volume>43</volume>(<issue>1</issue>): <fpage>223</fpage>–<lpage>425</lpage>. <ext-link xlink:type="simple" ext-link-type="doi" xlink:href="10.3767/persoonia.2019.43.06">https://doi.org/10.3767/persoonia.2019.43.06</ext-link></mixed-citation></ref><ref id="B20"><mixed-citation xmlns:xlink="http://www.w3.org/1999/xlink" xlink:type="simple"><person-group><name name-style="western"><surname>Phukhamsakda</surname><given-names>C</given-names></name><name name-style="western"><surname>Mckenzie</surname><given-names>EHC</given-names></name><name name-style="western"><surname>Phillips</surname><given-names>AJL</given-names></name><name name-style="western"><surname>Jones</surname><given-names>EBG</given-names></name><name name-style="western"><surname>Bhat</surname><given-names>DJ</given-names></name><name name-style="western"><surname>Marc</surname><given-names>S</given-names></name><name name-style="western"><surname>Bhunjun</surname><given-names>CS</given-names></name><name name-style="western"><surname>Wanasinghe</surname><given-names>DN</given-names></name><name name-style="western"><surname>Thongbai</surname><given-names>B</given-names></name><name name-style="western"><surname>Camporesi</surname><given-names>E</given-names></name><name name-style="western"><surname>Ertz</surname><given-names>D</given-names></name><name name-style="western"><surname>Jayawardena</surname><given-names>RS</given-names></name><name name-style="western"><surname>Perera</surname><given-names>RH</given-names></name><name name-style="western"><surname>Ekanayake</surname><given-names>AH</given-names></name><name name-style="western"><surname>Tibpromma</surname><given-names>S</given-names></name><name name-style="western"><surname>Doilom</surname><given-names>M</given-names></name><name name-style="western"><surname>Xu</surname><given-names>J</given-names></name><name name-style="western"><surname>Hyde</surname><given-names>KD</given-names></name></person-group> (<year>2020</year>) <article-title>Microfungi associated with <italic><tp:taxon-name><tp:taxon-name-part taxon-name-part-type="genus">Clematis</tp:taxon-name-part></tp:taxon-name></italic> (<tp:taxon-name><tp:taxon-name-part taxon-name-part-type="family">Ranunculaceae</tp:taxon-name-part></tp:taxon-name>) with an integrated approach to delimiting species boundaries.</article-title><source>Fungal Diversity</source><volume>102</volume>(<issue>1</issue>): <fpage>1</fpage>–<lpage>203</lpage>. <ext-link xlink:type="simple" ext-link-type="doi" xlink:href="10.1007/s13225-020-00448-4">https://doi.org/10.1007/s13225-020-00448-4</ext-link></mixed-citation></ref><ref id="B8"><mixed-citation xmlns:xlink="http://www.w3.org/1999/xlink" xlink:type="simple"><person-group><name name-style="western"><surname>Hyde</surname><given-names>KD</given-names></name><name name-style="western"><surname>Tennakoon</surname><given-names>DS</given-names></name><name name-style="western"><surname>Jeewon</surname><given-names>R</given-names></name><name name-style="western"><surname>Bhat</surname><given-names>DJ</given-names></name><name name-style="western"><surname>Maharachchikumbura</surname><given-names>SS</given-names></name><name name-style="western"><surname>Rossi</surname><given-names>W</given-names></name><name name-style="western"><surname>Leonardi</surname><given-names>M</given-names></name><name name-style="western"><surname>Lee</surname><given-names>HB</given-names></name><name name-style="western"><surname>Mun</surname><given-names>HY</given-names></name><name name-style="western"><surname>Houbraken</surname><given-names>J</given-names></name><name name-style="western"><surname>Nguyen</surname><given-names>TT</given-names></name><name name-style="western"><surname>Jeon</surname><given-names>SJ</given-names></name><name name-style="western"><surname>Frisvad</surname><given-names>JC</given-names></name><name name-style="western"><surname>Wanasinghe</surname><given-names>DN</given-names></name><name name-style="western"><surname>Lücking</surname><given-names>R</given-names></name><name name-style="western"><surname>Aptroot</surname><given-names>A</given-names></name><name name-style="western"><surname>Cáceres</surname><given-names>ME</given-names></name><name name-style="western"><surname>Karunarathna</surname><given-names>SC</given-names></name><name name-style="western"><surname>Hongsanan</surname><given-names>S</given-names></name><name name-style="western"><surname>Phookamsak</surname><given-names>R</given-names></name><name name-style="western"><surname>Silva</surname><given-names>NI</given-names></name><name name-style="western"><surname>Thambugala</surname><given-names>KM</given-names></name><name name-style="western"><surname>Jayawardena</surname><given-names>RS</given-names></name><name name-style="western"><surname>Senanayake</surname><given-names>IC</given-names></name><name name-style="western"><surname>Boonmee</surname><given-names>S</given-names></name><name name-style="western"><surname>Chen</surname><given-names>J</given-names></name><name name-style="western"><surname>Luo</surname><given-names>ZL</given-names></name><name name-style="western"><surname>Phukhamsakda</surname><given-names>C</given-names></name><name name-style="western"><surname>Pereira</surname><given-names>OL</given-names></name><name name-style="western"><surname>Abreu</surname><given-names>VP</given-names></name><name name-style="western"><surname>Rosado</surname><given-names>AWC</given-names></name><name name-style="western"><surname>Bart</surname><given-names>B</given-names></name><name name-style="western"><surname>Randrianjohany</surname><given-names>E</given-names></name><name name-style="western"><surname>Hofstetter</surname><given-names>V</given-names></name><name name-style="western"><surname>Gibertoni</surname><given-names>TB</given-names></name><name name-style="western"><surname>Soares</surname><given-names>AMS</given-names></name><name name-style="western"><surname>Plautz</surname><given-names>HL</given-names></name><name name-style="western"><surname>Sotão</surname><given-names>HMP</given-names></name><name name-style="western"><surname>Xavier</surname><given-names>WKS</given-names></name><name name-style="western"><surname>Bezerra</surname><given-names>JDP</given-names></name><name name-style="western"><surname>Oliveira</surname><given-names>TGL</given-names></name><name name-style="western"><surname>Souza-Motta</surname><given-names>CM</given-names></name><name name-style="western"><surname>Magalhães</surname><given-names>OMC</given-names></name><name name-style="western"><surname>Bundhun</surname><given-names>D</given-names></name><name name-style="western"><surname>Harishchandra</surname><given-names>D</given-names></name><name name-style="western"><surname>Manawasinghe</surname><given-names>IS</given-names></name><name name-style="western"><surname>Dong</surname><given-names>W</given-names></name><name name-style="western"><surname>Zhang</surname><given-names>SN</given-names></name><name name-style="western"><surname>Bao</surname><given-names>DF</given-names></name><name name-style="western"><surname>Samarakoon</surname><given-names>MC</given-names></name><name name-style="western"><surname>Pem</surname><given-names>D</given-names></name><name name-style="western"><surname>Karunarathna</surname><given-names>A</given-names></name><name name-style="western"><surname>Lin</surname><given-names>CG</given-names></name><name name-style="western"><surname>Yang</surname><given-names>J</given-names></name><name name-style="western"><surname>Perera</surname><given-names>RH</given-names></name><name name-style="western"><surname>Kumar</surname><given-names>V</given-names></name><name name-style="western"><surname>Huang</surname><given-names>SK</given-names></name><name name-style="western"><surname>Dayarathne</surname><given-names>MC</given-names></name><name name-style="western"><surname>Ekanayaka</surname><given-names>AH</given-names></name><name name-style="western"><surname>Jayasiri</surname><given-names>SC</given-names></name><name name-style="western"><surname>Xiao</surname><given-names>YP</given-names></name><name name-style="western"><surname>Konta</surname><given-names>S</given-names></name><name name-style="western"><surname>Niskanen</surname><given-names>T</given-names></name><name name-style="western"><surname>Liimatainen</surname><given-names>K</given-names></name><name name-style="western"><surname>Dai</surname><given-names>YC</given-names></name><name name-style="western"><surname>Ji</surname><given-names>XH</given-names></name><name name-style="western"><surname>Tian</surname><given-names>XM</given-names></name><name name-style="western"><surname>Mešić</surname><given-names>A</given-names></name><name name-style="western"><surname>Singh</surname><given-names>SK</given-names></name><name name-style="western"><surname>Phutthacharoen</surname><given-names>K</given-names></name><name name-style="western"><surname>Cai</surname><given-names>L</given-names></name><name name-style="western"><surname>Sorvongxay</surname><given-names>T</given-names></name><name name-style="western"><surname>Thiyagaraja</surname><given-names>V</given-names></name><name name-style="western"><surname>Norphanphoun</surname><given-names>C</given-names></name><name name-style="western"><surname>Chaiwan</surname><given-names>N</given-names></name><name name-style="western"><surname>Lu</surname><given-names>YZ</given-names></name><name name-style="western"><surname>Jiang</surname><given-names>HB</given-names></name><name name-style="western"><surname>Zhang</surname><given-names>JF</given-names></name><name name-style="western"><surname>Abeywickrama</surname><given-names>PD</given-names></name><name name-style="western"><surname>Aluthmuhandiram</surname><given-names>JVS</given-names></name><name name-style="western"><surname>Brahmanage</surname><given-names>RS</given-names></name><name name-style="western"><surname>Zeng</surname><given-names>M</given-names></name><name name-style="western"><surname>Chethana</surname><given-names>T</given-names></name><name name-style="western"><surname>Wei</surname><given-names>DP</given-names></name><name name-style="western"><surname>Réblová</surname><given-names>M</given-names></name><name name-style="western"><surname>Fournier</surname><given-names>J</given-names></name><name name-style="western"><surname>Nekvindová</surname><given-names>J</given-names></name><name name-style="western"><surname>Barbosa</surname><given-names>RN</given-names></name><name name-style="western"><surname>Santos</surname><given-names>JEF</given-names></name><name name-style="western"><surname>Oliveira</surname><given-names>NT</given-names></name><name name-style="western"><surname>Li</surname><given-names>GJ</given-names></name><name name-style="western"><surname>Ertz</surname><given-names>D</given-names></name><name name-style="western"><surname>Shang</surname><given-names>QJ</given-names></name><name name-style="western"><surname>Phillips</surname><given-names>AJL</given-names></name><name name-style="western"><surname>Kuo</surname><given-names>CH</given-names></name><name name-style="western"><surname>Camporesi</surname><given-names>E</given-names></name><name name-style="western"><surname>Bulgakov</surname><given-names>TS</given-names></name><name name-style="western"><surname>Lumyong</surname><given-names>S</given-names></name><name name-style="western"><surname>Jones</surname><given-names>EBG</given-names></name><name name-style="western"><surname>Chomnunti</surname><given-names>P</given-names></name><name name-style="western"><surname>Gentekaki</surname><given-names>E</given-names></name><name name-style="western"><surname>Bungartz</surname><given-names>F</given-names></name><name name-style="western"><surname>Zeng</surname><given-names>XY</given-names></name><name name-style="western"><surname>Fryar</surname><given-names>S</given-names></name><name name-style="western"><surname>Tkalčec</surname><given-names>Z</given-names></name><name name-style="western"><surname>Liang</surname><given-names>JM</given-names></name><name name-style="western"><surname>Li</surname><given-names>GS</given-names></name><name name-style="western"><surname>Wen</surname><given-names>TC</given-names></name><name name-style="western"><surname>Singh</surname><given-names>PN</given-names></name><name name-style="western"><surname>Gafforov</surname><given-names>Y</given-names></name><name name-style="western"><surname>Promputtha</surname><given-names>I</given-names></name><name name-style="western"><surname>Yasanthika</surname><given-names>E</given-names></name><name name-style="western"><surname>Goonasekara</surname><given-names>ID</given-names></name><name name-style="western"><surname>Zhao</surname><given-names>RL</given-names></name><name name-style="western"><surname>Zhao</surname><given-names>Q</given-names></name><name name-style="western"><surname>Kirk</surname><given-names>PM</given-names></name><name name-style="western"><surname>Liu</surname><given-names>JK</given-names></name><name name-style="western"><surname>Yan</surname><given-names>JY</given-names></name><name name-style="western"><surname>Mortimer</surname><given-names>PE</given-names></name><name name-style="western"><surname>Xu</surname><given-names>JC</given-names></name><name name-style="western"><surname>Doilom</surname><given-names>M</given-names></name></person-group> (<year>2019</year>) <article-title>Fungal diversity notes 1036–1150: Taxonomic and phylogenetic contributions on genera and species of fungal taxa.</article-title><source>Fungal Diversity</source><volume>96</volume>(<issue>1</issue>): <fpage>1</fpage>–<lpage>242</lpage>. <ext-link xlink:type="simple" ext-link-type="doi" xlink:href="10.1007/s13225-019-00429-2">https://doi.org/10.1007/s13225-019-00429-2</ext-link></mixed-citation></ref><ref id="B12"><mixed-citation xmlns:xlink="http://www.w3.org/1999/xlink" xlink:type="simple"><person-group><name name-style="western"><surname>Li</surname><given-names>WL</given-names></name><name name-style="western"><surname>Liu</surname><given-names>ZP</given-names></name><name name-style="western"><surname>Zhang</surname><given-names>T</given-names></name><name name-style="western"><surname>Dissanayake</surname><given-names>AJ</given-names></name><name name-style="western"><surname>Luo</surname><given-names>ZL</given-names></name><name name-style="western"><surname>Su</surname><given-names>HY</given-names></name><name name-style="western"><surname>Liu</surname><given-names>JK</given-names></name></person-group> (<year>2021</year>) <article-title>Additions to <italic><tp:taxon-name><tp:taxon-name-part taxon-name-part-type="genus">Distoseptispora</tp:taxon-name-part></tp:taxon-name></italic> (<tp:taxon-name><tp:taxon-name-part taxon-name-part-type="genus">Distoseptisporaceae</tp:taxon-name-part></tp:taxon-name>) associated with submerged decaying wood in China.</article-title><source>Phytotaxa</source><volume>520</volume>(<issue>1</issue>): <fpage>75</fpage>–<lpage>86</lpage>. <ext-link xlink:type="simple" ext-link-type="doi" xlink:href="10.11646/phytotaxa.520.1.5">https://doi.org/10.11646/phytotaxa.520.1.5</ext-link></mixed-citation></ref><ref id="B4"><mixed-citation xmlns:xlink="http://www.w3.org/1999/xlink" xlink:type="simple"><person-group><name name-style="western"><surname>Dong</surname><given-names>W</given-names></name><name name-style="western"><surname>Hyde</surname><given-names>KD</given-names></name><name name-style="western"><surname>Jeewon</surname><given-names>R</given-names></name><name name-style="western"><surname>Doilom</surname><given-names>M</given-names></name><name name-style="western"><surname>Yu</surname><given-names>XD</given-names></name><name name-style="western"><surname>Wang</surname><given-names>GN</given-names></name><name name-style="western"><surname>Liu</surname><given-names>NG</given-names></name><name name-style="western"><surname>Hu</surname><given-names>DM</given-names></name><name name-style="western"><surname>Nalumpang</surname><given-names>S</given-names></name><name name-style="western"><surname>Zhang</surname><given-names>H</given-names></name></person-group> (<year>2021</year>) <article-title>Towards a natural classification of annulatascaceae-like taxa II: Introducing five new genera and eighteen new species from freshwater.</article-title><source>Mycosphere : Journal of Fungal Biology</source><volume>12</volume>(<issue>1</issue>): <fpage>1</fpage>–<lpage>88</lpage>. <ext-link xlink:type="simple" ext-link-type="doi" xlink:href="10.5943/mycosphere/12/1/1">https://doi.org/10.5943/mycosphere/12/1/1</ext-link></mixed-citation></ref><ref id="B16"><mixed-citation xmlns:xlink="http://www.w3.org/1999/xlink" xlink:type="simple"><person-group><name name-style="western"><surname>Mckenzie</surname><given-names>EHC</given-names></name></person-group> (<year>1995</year>) <article-title>Dematiaceous <tp:taxon-name><tp:taxon-name-part taxon-name-part-type="above-genus">Hyphomycetes</tp:taxon-name-part></tp:taxon-name> on <tp:taxon-name><tp:taxon-name-part taxon-name-part-type="family">Pandanaceae</tp:taxon-name-part></tp:taxon-name>. V. <italic><tp:taxon-name><tp:taxon-name-part taxon-name-part-type="genus">Sporidesmium</tp:taxon-name-part></tp:taxon-name></italic> sensu lato.</article-title><source>Mycotaxon</source><volume>56</volume>: <fpage>9</fpage>–<lpage>29</lpage>.</mixed-citation></ref><ref id="B26"><mixed-citation xmlns:xlink="http://www.w3.org/1999/xlink" xlink:type="simple"><person-group><name name-style="western"><surname>Song</surname><given-names>HY</given-names></name><name name-style="western"><surname>Sheikha</surname><given-names>AF</given-names></name><name name-style="western"><surname>Zhai</surname><given-names>ZJ</given-names></name><name name-style="western"><surname>Zhou</surname><given-names>JP</given-names></name><name name-style="western"><surname>Chen</surname><given-names>MH</given-names></name><name name-style="western"><surname>Huo</surname><given-names>GH</given-names></name><name name-style="western"><surname>Huang</surname><given-names>XG</given-names></name><name name-style="western"><surname>Hu</surname><given-names>DM</given-names></name></person-group> (<year>2020</year>) <article-title><italic><tp:taxon-name><tp:taxon-name-part taxon-name-part-type="genus">Distoseptispora</tp:taxon-name-part><tp:taxon-name-part taxon-name-part-type="species">longispora</tp:taxon-name-part></tp:taxon-name></italic> sp. nov. from freshwater habitats in China.</article-title><source>Mycotaxon</source><volume>135</volume>(<issue>3</issue>): <fpage>513</fpage>–<lpage>523</lpage>. <ext-link xlink:type="simple" ext-link-type="doi" xlink:href="10.5248/135.513">https://doi.org/10.5248/135.513</ext-link></mixed-citation></ref><ref id="B34"><mixed-citation xmlns:xlink="http://www.w3.org/1999/xlink" xlink:type="simple"><person-group><name name-style="western"><surname>Xia</surname><given-names>JW</given-names></name><name name-style="western"><surname>Ma</surname><given-names>YR</given-names></name><name name-style="western"><surname>Li</surname><given-names>Z</given-names></name><name name-style="western"><surname>Zhang</surname><given-names>XG</given-names></name></person-group> (<year>2017</year>) Acrodictys-like wood decay fungi from southern China, with two new families <tp:taxon-name><tp:taxon-name-part taxon-name-part-type="family">Acrodictyaceae</tp:taxon-name-part></tp:taxon-name> and <tp:taxon-name><tp:taxon-name-part taxon-name-part-type="family">Junewangiaceae</tp:taxon-name-part></tp:taxon-name>. Scientific Reports 7(1): e7888. <ext-link xlink:type="simple" ext-link-type="doi" xlink:href="10.1038/s41598-017-08318-x">https://doi.org/10.1038/s41598-017-08318-x</ext-link></mixed-citation></ref><ref id="B7"><mixed-citation xmlns:xlink="http://www.w3.org/1999/xlink" xlink:type="simple"><person-group><name name-style="western"><surname>Hyde</surname><given-names>KD</given-names></name><name name-style="western"><surname>Hongsanan</surname><given-names>S</given-names></name><name name-style="western"><surname>Jeewon</surname><given-names>R</given-names></name><name name-style="western"><surname>Bhat</surname><given-names>DJ</given-names></name><name name-style="western"><surname>McKenzie</surname><given-names>EHC</given-names></name><name name-style="western"><surname>Jones</surname><given-names>EBG</given-names></name><name name-style="western"><surname>Phookamsak</surname><given-names>R</given-names></name><name name-style="western"><surname>Ariyawansa</surname><given-names>HA</given-names></name><name name-style="western"><surname>Boonmee</surname><given-names>S</given-names></name><name name-style="western"><surname>Zhao</surname><given-names>Q</given-names></name><name name-style="western"><surname>Abdel-Aziz</surname><given-names>FA</given-names></name><name name-style="western"><surname>Abdel-Wahab</surname><given-names>MA</given-names></name><name name-style="western"><surname>Banmai</surname><given-names>S</given-names></name><name name-style="western"><surname>Chomnunti</surname><given-names>P</given-names></name><name name-style="western"><surname>Cui</surname><given-names>BK</given-names></name><name name-style="western"><surname>Daranagama</surname><given-names>DA</given-names></name><name name-style="western"><surname>Das</surname><given-names>K</given-names></name><name name-style="western"><surname>Dayarathne</surname><given-names>MC</given-names></name><name name-style="western"><surname>deSilva</surname><given-names>NI</given-names></name><name name-style="western"><surname>Dissanayake</surname><given-names>AJ</given-names></name><name name-style="western"><surname>Doilom</surname><given-names>M</given-names></name><name name-style="western"><surname>Ekanayaka</surname><given-names>AH</given-names></name><name name-style="western"><surname>Gibertoni</surname><given-names>TB</given-names></name><name name-style="western"><surname>Góes-Neto</surname><given-names>A</given-names></name><name name-style="western"><surname>Huang</surname><given-names>SK</given-names></name><name name-style="western"><surname>Jayasiri</surname><given-names>SC</given-names></name><name name-style="western"><surname>Jayawardena</surname><given-names>RS</given-names></name><name name-style="western"><surname>Konta</surname><given-names>S</given-names></name><name name-style="western"><surname>Lee</surname><given-names>HB</given-names></name><name name-style="western"><surname>Li</surname><given-names>WJ</given-names></name><name name-style="western"><surname>Lin</surname><given-names>CG</given-names></name><name name-style="western"><surname>Liu</surname><given-names>JK</given-names></name><name name-style="western"><surname>Lu</surname><given-names>YZ</given-names></name><name name-style="western"><surname>Luo</surname><given-names>ZL</given-names></name><name name-style="western"><surname>Manawasinghe</surname><given-names>IS</given-names></name><name name-style="western"><surname>Manimohan</surname><given-names>P</given-names></name><name name-style="western"><surname>Mapook</surname><given-names>A</given-names></name><name name-style="western"><surname>Niskanen</surname><given-names>T</given-names></name><name name-style="western"><surname>Norphanphoun</surname><given-names>C</given-names></name><name name-style="western"><surname>Papizadeh</surname><given-names>M</given-names></name><name name-style="western"><surname>Perera</surname><given-names>RH</given-names></name><name name-style="western"><surname>Phukhamsakda</surname><given-names>C</given-names></name><name name-style="western"><surname>Richter</surname><given-names>C</given-names></name><name name-style="western"><surname>Santiago</surname><given-names>ALCM</given-names></name><name name-style="western"><surname>Drechsler-Santos</surname><given-names>ER</given-names></name><name name-style="western"><surname>Senanayake</surname><given-names>IC</given-names></name><name name-style="western"><surname>Tanaka</surname><given-names>K</given-names></name><name name-style="western"><surname>Tennakoon</surname><given-names>TMDS</given-names></name><name name-style="western"><surname>Thambugala</surname><given-names>KM</given-names></name><name name-style="western"><surname>Tian</surname><given-names>Q</given-names></name><name name-style="western"><surname>Tibpromma</surname><given-names>S</given-names></name><name name-style="western"><surname>Thongbai</surname><given-names>B</given-names></name><name name-style="western"><surname>Vizzini</surname><given-names>A</given-names></name><name name-style="western"><surname>Wanasinghe</surname><given-names>DN</given-names></name><name name-style="western"><surname>Wijayawardene</surname><given-names>NN</given-names></name><name name-style="western"><surname>Wu</surname><given-names>HX</given-names></name><name name-style="western"><surname>Yang</surname><given-names>J</given-names></name><name name-style="western"><surname>Zeng</surname><given-names>XY</given-names></name><name name-style="western"><surname>Zhang</surname><given-names>H</given-names></name><name name-style="western"><surname>Zhang</surname><given-names>JF</given-names></name><name name-style="western"><surname>Bulgakov</surname><given-names>TS</given-names></name><name name-style="western"><surname>Camporesi</surname><given-names>E</given-names></name><name name-style="western"><surname>Bahkali</surname><given-names>AH</given-names></name><name name-style="western"><surname>Amoozegar</surname><given-names>MA</given-names></name><name name-style="western"><surname>Araujo-Neta</surname><given-names>LS</given-names></name><name name-style="western"><surname>Ammirati</surname><given-names>JF</given-names></name><name name-style="western"><surname>Baghela</surname><given-names>A</given-names></name><name name-style="western"><surname>Bhatt</surname><given-names>RP</given-names></name><name name-style="western"><surname>Bojantchev</surname><given-names>D</given-names></name><name name-style="western"><surname>Buyck</surname><given-names>B</given-names></name><name name-style="western"><surname>Silva</surname><given-names>GA</given-names></name><name name-style="western"><surname>Lima</surname><given-names>CLF</given-names></name><name name-style="western"><surname>Oliveira</surname><given-names>RJV</given-names></name><name name-style="western"><surname>Souza</surname><given-names>CAF</given-names></name><name name-style="western"><surname>Dai</surname><given-names>YC</given-names></name><name name-style="western"><surname>Dima</surname><given-names>B</given-names></name><name name-style="western"><surname>Duong</surname><given-names>TT</given-names></name><name name-style="western"><surname>Ercole</surname><given-names>E</given-names></name><name name-style="western"><surname>Mafalda-Freire</surname><given-names>F</given-names></name><name name-style="western"><surname>Ghosh</surname><given-names>A</given-names></name><name name-style="western"><surname>Hashimoto</surname><given-names>A</given-names></name><name name-style="western"><surname>Kamolhan</surname><given-names>S</given-names></name><name name-style="western"><surname>Kang</surname><given-names>JC</given-names></name><name name-style="western"><surname>Karunarathna</surname><given-names>SC</given-names></name><name name-style="western"><surname>Kirk</surname><given-names>PM</given-names></name><name name-style="western"><surname>Kytövuori</surname><given-names>I</given-names></name><name name-style="western"><surname>Lantieri</surname><given-names>A</given-names></name><name name-style="western"><surname>Liimatainen</surname><given-names>K</given-names></name><name name-style="western"><surname>Liu</surname><given-names>ZY</given-names></name><name name-style="western"><surname>Liu</surname><given-names>XZ</given-names></name><name name-style="western"><surname>Lücking</surname><given-names>R</given-names></name><name name-style="western"><surname>Medardi</surname><given-names>G</given-names></name><name name-style="western"><surname>Mortimer</surname><given-names>PE</given-names></name><name name-style="western"><surname>Nguyen</surname><given-names>TTT</given-names></name><name name-style="western"><surname>Promputtha</surname><given-names>I</given-names></name><name name-style="western"><surname>Raj</surname><given-names>KNA</given-names></name><name name-style="western"><surname>Reck</surname><given-names>MA</given-names></name><name name-style="western"><surname>Lumyong</surname><given-names>S</given-names></name><name name-style="western"><surname>Shahzadeh-Fazeli</surname><given-names>SA</given-names></name><name name-style="western"><surname>Stadler</surname><given-names>M</given-names></name><name name-style="western"><surname>Soudi</surname><given-names>MR</given-names></name><name name-style="western"><surname>Su</surname><given-names>HY</given-names></name><name name-style="western"><surname>Takahashi</surname><given-names>T</given-names></name><name name-style="western"><surname>Tangthirasunun</surname><given-names>N</given-names></name><name name-style="western"><surname>Uniyal</surname><given-names>P</given-names></name><name name-style="western"><surname>Wang</surname><given-names>Y</given-names></name><name name-style="western"><surname>Wen</surname><given-names>TC</given-names></name><name name-style="western"><surname>Xu</surname><given-names>JC</given-names></name><name name-style="western"><surname>Zhang</surname><given-names>ZK</given-names></name><name name-style="western"><surname>Zhao</surname><given-names>YC</given-names></name><name name-style="western"><surname>Zhou</surname><given-names>JL</given-names></name><name name-style="western"><surname>Zhu</surname><given-names>L</given-names></name></person-group> (<year>2016</year>) <article-title>Fungal diversity notes 367–490: Taxonomic and phylogenetic contributions to fungal taxa.</article-title><source>Fungal Diversity</source><volume>80</volume>: <fpage>1</fpage>–<lpage>270</lpage>. <ext-link xlink:type="simple" ext-link-type="doi" xlink:href="10.1007/s13225-016-0373-x">https://doi.org/10.1007/s13225-016-0373-x</ext-link></mixed-citation></ref><ref id="B9"><mixed-citation xmlns:xlink="http://www.w3.org/1999/xlink" xlink:type="simple"><person-group><name name-style="western"><surname>Hyde</surname><given-names>KD</given-names></name><name name-style="western"><surname>Norphanphoun</surname><given-names>C</given-names></name><name name-style="western"><surname>Maharachchikumbura</surname><given-names>SSN</given-names></name><name name-style="western"><surname>Bhat</surname><given-names>DJ</given-names></name><name name-style="western"><surname>Jones</surname><given-names>EBG</given-names></name><name name-style="western"><surname>Bundhun</surname><given-names>D</given-names></name><name name-style="western"><surname>Chen</surname><given-names>YJ</given-names></name><name name-style="western"><surname>Bao</surname><given-names>DF</given-names></name><name name-style="western"><surname>Boonmee</surname><given-names>S</given-names></name><name name-style="western"><surname>Calabon</surname><given-names>MS</given-names></name><name name-style="western"><surname>Chaiwan</surname><given-names>N</given-names></name><name name-style="western"><surname>Chethana</surname><given-names>KWT</given-names></name><name name-style="western"><surname>Dai</surname><given-names>DQ</given-names></name><name name-style="western"><surname>Dayarathne</surname><given-names>MC</given-names></name><name name-style="western"><surname>Devadatha</surname><given-names>B</given-names></name><name name-style="western"><surname>Dissanayake</surname><given-names>AJ</given-names></name><name name-style="western"><surname>Dissanayake</surname><given-names>LS</given-names></name><name name-style="western"><surname>Doilom</surname><given-names>M</given-names></name><name name-style="western"><surname>Dong</surname><given-names>W</given-names></name><name name-style="western"><surname>Fan</surname><given-names>XL</given-names></name><name name-style="western"><surname>Goonasekara</surname><given-names>ID</given-names></name><name name-style="western"><surname>Hongsanan</surname><given-names>S</given-names></name><name name-style="western"><surname>Huang</surname><given-names>SK</given-names></name><name name-style="western"><surname>Jayawardena</surname><given-names>RS</given-names></name><name name-style="western"><surname>Jeewon</surname><given-names>R</given-names></name><name name-style="western"><surname>Karunarathna</surname><given-names>A</given-names></name><name name-style="western"><surname>Konta</surname><given-names>S</given-names></name><name name-style="western"><surname>Kumar</surname><given-names>V</given-names></name><name name-style="western"><surname>Lin</surname><given-names>CG</given-names></name><name name-style="western"><surname>Liu</surname><given-names>JK</given-names></name><name name-style="western"><surname>Liu</surname><given-names>NG</given-names></name><name name-style="western"><surname>Luangsaard</surname><given-names>J</given-names></name><name name-style="western"><surname>Lumyong</surname><given-names>S</given-names></name><name name-style="western"><surname>Luo</surname><given-names>ZL</given-names></name><name name-style="western"><surname>Marasinghe</surname><given-names>DS</given-names></name><name name-style="western"><surname>McKenzie</surname><given-names>EHC</given-names></name><name name-style="western"><surname>Niego</surname><given-names>AGT</given-names></name><name name-style="western"><surname>Niranjan</surname><given-names>M</given-names></name><name name-style="western"><surname>Perera</surname><given-names>RH</given-names></name><name name-style="western"><surname>Phukhamsakda</surname><given-names>C</given-names></name><name name-style="western"><surname>Rathnayaka</surname><given-names>AR</given-names></name><name name-style="western"><surname>Samarakoon</surname><given-names>MC</given-names></name><name name-style="western"><surname>Samarakoon</surname><given-names>SMBC</given-names></name><name name-style="western"><surname>Sarma</surname><given-names>VV</given-names></name><name name-style="western"><surname>Senanayake</surname><given-names>IC</given-names></name><name name-style="western"><surname>Shang</surname><given-names>QJ</given-names></name><name name-style="western"><surname>Stadler</surname><given-names>M</given-names></name><name name-style="western"><surname>Tibpromma</surname><given-names>S</given-names></name><name name-style="western"><surname>Wanasinghe</surname><given-names>DN</given-names></name><name name-style="western"><surname>Wei</surname><given-names>DP</given-names></name><name name-style="western"><surname>Wijayawardene</surname><given-names>NN</given-names></name><name name-style="western"><surname>Xiao</surname><given-names>YP</given-names></name><name name-style="western"><surname>Yang</surname><given-names>J</given-names></name><name name-style="western"><surname>Zeng</surname><given-names>XY</given-names></name><name name-style="western"><surname>Zhang</surname><given-names>SN</given-names></name><name name-style="western"><surname>Xiang</surname><given-names>MM</given-names></name></person-group> (<year>2020</year>) Refined families of <italic><tp:taxon-name><tp:taxon-name-part taxon-name-part-type="genus">Sordariomycetes</tp:taxon-name-part></tp:taxon-name></italic>. Mycosphere : Journal of Fungal Biology 11(1): 305–1059. <ext-link xlink:type="simple" ext-link-type="doi" xlink:href="10.5943/mycosphere/11/1/7">https://doi.org/10.5943/mycosphere/11/1/7</ext-link></mixed-citation></ref><ref id="B31"><mixed-citation xmlns:xlink="http://www.w3.org/1999/xlink" xlink:type="simple"><person-group><name name-style="western"><surname>Tibpromma</surname><given-names>S</given-names></name><name name-style="western"><surname>Hyde</surname><given-names>KD</given-names></name><name name-style="western"><surname>McKenzie</surname><given-names>EHC</given-names></name><name name-style="western"><surname>Bhat</surname><given-names>DJ</given-names></name><name name-style="western"><surname>Phillips</surname><given-names>AJL</given-names></name><name name-style="western"><surname>Wanasinghe</surname><given-names>DN</given-names></name><name name-style="western"><surname>Samarakoon</surname><given-names>MC</given-names></name><name name-style="western"><surname>Jayawardena</surname><given-names>RS</given-names></name><name name-style="western"><surname>Dissanayake</surname><given-names>AJ</given-names></name><name name-style="western"><surname>Tennakoon</surname><given-names>DS</given-names></name><name name-style="western"><surname>Doilom</surname><given-names>M</given-names></name><name name-style="western"><surname>Phookamsak</surname><given-names>R</given-names></name><name name-style="western"><surname>Tang</surname><given-names>AMC</given-names></name><name name-style="western"><surname>Xu</surname><given-names>JC</given-names></name><name name-style="western"><surname>Mortimer</surname><given-names>PE</given-names></name><name name-style="western"><surname>Promputtha</surname><given-names>I</given-names></name><name name-style="western"><surname>Maharachchikumbura</surname><given-names>SSN</given-names></name><name name-style="western"><surname>Khan</surname><given-names>S</given-names></name><name name-style="western"><surname>Karunarathna</surname><given-names>SC</given-names></name></person-group> (<year>2018</year>) <article-title>Fungal diversity notes 840–928: Micro-fungi associated with <tp:taxon-name><tp:taxon-name-part taxon-name-part-type="family">Pandanaceae</tp:taxon-name-part></tp:taxon-name>.</article-title><source>Fungal Diversity</source><volume>93</volume>(<issue>1</issue>): <fpage>1</fpage>–<lpage>160</lpage>. <ext-link xlink:type="simple" ext-link-type="doi" xlink:href="10.1007/s13225-018-0408-6">https://doi.org/10.1007/s13225-018-0408-6</ext-link></mixed-citation></ref><ref id="B19"><mixed-citation xmlns:xlink="http://www.w3.org/1999/xlink" xlink:type="simple"><person-group><name name-style="western"><surname>Phookamsak</surname><given-names>R</given-names></name><name name-style="western"><surname>Hyde</surname><given-names>KD</given-names></name><name name-style="western"><surname>Jeewon</surname><given-names>R</given-names></name><name name-style="western"><surname>Bhat</surname><given-names>DJ</given-names></name><name name-style="western"><surname>Gareth Jones</surname><given-names>E</given-names></name><name name-style="western"><surname>Maharachchikumbura</surname><given-names>SSN</given-names></name><name name-style="western"><surname>Raspé</surname><given-names>O</given-names></name><name name-style="western"><surname>Karunarathna</surname><given-names>SC</given-names></name><name name-style="western"><surname>Wanasinghe</surname><given-names>DN</given-names></name><name name-style="western"><surname>Hongsanan</surname><given-names>S</given-names></name><name name-style="western"><surname>Doilom</surname><given-names>M</given-names></name><name name-style="western"><surname>Tennakoon</surname><given-names>DS</given-names></name><name name-style="western"><surname>Machado</surname><given-names>AR</given-names></name><name name-style="western"><surname>Firmino</surname><given-names>AL</given-names></name><name name-style="western"><surname>Ghosh</surname><given-names>A</given-names></name><name name-style="western"><surname>Karunarathna</surname><given-names>A</given-names></name><name name-style="western"><surname>Mešić</surname><given-names>A</given-names></name><name name-style="western"><surname>Dutta</surname><given-names>AK</given-names></name><name name-style="western"><surname>Thongbai</surname><given-names>B</given-names></name><name name-style="western"><surname>Devadatha</surname><given-names>B</given-names></name><name name-style="western"><surname>Norphanphoun</surname><given-names>C</given-names></name><name name-style="western"><surname>Senwanna</surname><given-names>C</given-names></name><name name-style="western"><surname>Wei</surname><given-names>DP</given-names></name><name name-style="western"><surname>Pem</surname><given-names>D</given-names></name><name name-style="western"><surname>Ackah</surname><given-names>FK</given-names></name><name name-style="western"><surname>Wang</surname><given-names>GN</given-names></name><name name-style="western"><surname>Jiang</surname><given-names>HB</given-names></name><name name-style="western"><surname>Madrid</surname><given-names>H</given-names></name><name name-style="western"><surname>Lee</surname><given-names>HB</given-names></name><name name-style="western"><surname>Goonasekara</surname><given-names>ID</given-names></name><name name-style="western"><surname>Manawasinghe</surname><given-names>IS</given-names></name><name name-style="western"><surname>Kušan</surname><given-names>I</given-names></name><name name-style="western"><surname>Cano</surname><given-names>J</given-names></name><name name-style="western"><surname>Gené</surname><given-names>J</given-names></name><name name-style="western"><surname>Li</surname><given-names>JF</given-names></name><name name-style="western"><surname>Das</surname><given-names>K</given-names></name><name name-style="western"><surname>Acharya</surname><given-names>K</given-names></name><name name-style="western"><surname>Raj</surname><given-names>KNA</given-names></name><name name-style="western"><surname>Latha</surname><given-names>KPD</given-names></name><name name-style="western"><surname>Chethana</surname><given-names>KWT</given-names></name><name name-style="western"><surname>He</surname><given-names>MQ</given-names></name><name name-style="western"><surname>Dueñas</surname><given-names>M</given-names></name><name name-style="western"><surname>Jadan</surname><given-names>M</given-names></name><name name-style="western"><surname>Martín</surname><given-names>MP</given-names></name><name name-style="western"><surname>Samarakoon</surname><given-names>MC</given-names></name><name name-style="western"><surname>Dayarathne</surname><given-names>MC</given-names></name><name name-style="western"><surname>Raza</surname><given-names>M</given-names></name><name name-style="western"><surname>Park</surname><given-names>MS</given-names></name><name name-style="western"><surname>Telleria</surname><given-names>MT</given-names></name><name name-style="western"><surname>Chaiwan</surname><given-names>N</given-names></name><name name-style="western"><surname>Matočec</surname><given-names>N</given-names></name><name name-style="western"><surname>de Silva</surname><given-names>NI</given-names></name><name name-style="western"><surname>Pereira</surname><given-names>OL</given-names></name><name name-style="western"><surname>Singh</surname><given-names>PN</given-names></name><name name-style="western"><surname>Manimohan</surname><given-names>P</given-names></name><name name-style="western"><surname>Uniyal</surname><given-names>P</given-names></name><name name-style="western"><surname>Shang</surname><given-names>QJ</given-names></name><name name-style="western"><surname>Bhatt</surname><given-names>RP</given-names></name><name name-style="western"><surname>Perera</surname><given-names>RH</given-names></name><name name-style="western"><surname>Alvarenga</surname><given-names>RLM</given-names></name><name name-style="western"><surname>Nogal-Prata</surname><given-names>S</given-names></name><name name-style="western"><surname>Singh</surname><given-names>SK</given-names></name><name name-style="western"><surname>Vadthanarat</surname><given-names>S</given-names></name><name name-style="western"><surname>Oh</surname><given-names>SY</given-names></name><name name-style="western"><surname>Huang</surname><given-names>SK</given-names></name><name name-style="western"><surname>Rana</surname><given-names>S</given-names></name><name name-style="western"><surname>Konta</surname><given-names>S</given-names></name><name name-style="western"><surname>Paloi</surname><given-names>S</given-names></name><name name-style="western"><surname>Jayasiri</surname><given-names>SC</given-names></name><name name-style="western"><surname>Jeon</surname><given-names>SJ</given-names></name><name name-style="western"><surname>Mehmood</surname><given-names>T</given-names></name><name name-style="western"><surname>Gibertoni</surname><given-names>TB</given-names></name><name name-style="western"><surname>Nguyen</surname><given-names>TTT</given-names></name><name name-style="western"><surname>Singh</surname><given-names>U</given-names></name><name name-style="western"><surname>Thiyagaraja</surname><given-names>V</given-names></name><name name-style="western"><surname>Sarma</surname><given-names>VV</given-names></name><name name-style="western"><surname>Dong</surname><given-names>W</given-names></name><name name-style="western"><surname>Yu</surname><given-names>XD</given-names></name><name name-style="western"><surname>Lu</surname><given-names>YZ</given-names></name><name name-style="western"><surname>Lim</surname><given-names>YW</given-names></name><name name-style="western"><surname>Chen</surname><given-names>Y</given-names></name><name name-style="western"><surname>Tkalčec</surname><given-names>Z</given-names></name><name name-style="western"><surname>Zhang</surname><given-names>ZF</given-names></name><name name-style="western"><surname>Luo</surname><given-names>Z</given-names></name><name name-style="western"><surname>Daranagama</surname><given-names>DA</given-names></name><name name-style="western"><surname>Thambugala</surname><given-names>KM</given-names></name><name name-style="western"><surname>Tibpromma</surname><given-names>S</given-names></name><name name-style="western"><surname>Camporesi</surname><given-names>E</given-names></name><name name-style="western"><surname>Bulgakov</surname><given-names>TS</given-names></name><name name-style="western"><surname>Dissanayake</surname><given-names>AJ</given-names></name><name name-style="western"><surname>Senanayake</surname><given-names>IC</given-names></name><name name-style="western"><surname>Dai</surname><given-names>DQ</given-names></name><name name-style="western"><surname>Tang</surname><given-names>LZ</given-names></name><name name-style="western"><surname>Khan</surname><given-names>S</given-names></name><name name-style="western"><surname>Zhang</surname><given-names>H</given-names></name><name name-style="western"><surname>Promputtha</surname><given-names>I</given-names></name><name name-style="western"><surname>Cai</surname><given-names>L</given-names></name><name name-style="western"><surname>Chomnunti</surname><given-names>P</given-names></name><name name-style="western"><surname>Zhao</surname><given-names>RL</given-names></name><name name-style="western"><surname>Lumyong</surname><given-names>S</given-names></name><name name-style="western"><surname>Boonmee</surname><given-names>S</given-names></name><name name-style="western"><surname>Wen</surname><given-names>TC</given-names></name><name name-style="western"><surname>Mortimer</surname><given-names>PE</given-names></name><name name-style="western"><surname>Xu</surname><given-names>JC</given-names></name></person-group> (<year>2019</year>) <article-title>Fungal diversity notes 929–1035: Taxonomic and phylogenetic contributions on genera and species of fungi.</article-title><source>Fungal Diversity</source><volume>95</volume>(<issue>1</issue>): <fpage>1</fpage>–<lpage>273</lpage>. <ext-link xlink:type="simple" ext-link-type="doi" xlink:href="10.1007/s13225-019-00421-w">https://doi.org/10.1007/s13225-019-00421-w</ext-link></mixed-citation></ref></ref-list></tp:taxon-treatment>
