# Supplementary material for: ﻿Three novel species of Distoseptispora (Distoseptisporaceae) isolated from bamboo in Jiangxi Province, China
Source: MycoKeys. 2022 Mar 22;88:35–54. doi: 10.3897/mycokeys.88.79346 (PMC9633981; doi:10.3897/mycokeys.88.79346)
Supplement: XML Treatment for Distoseptispora yunjushanensis [file mycokeys.88.79346-treatment3.xml]

<!DOCTYPE tp:taxon-treatment
  PUBLIC "-//TaxonX//DTD Taxonomic Treatment Publishing DTD v0 20100105//EN" "tax-treatment-NSO.dtd">
<tp:taxon-treatment xmlns:tp="http://www.plazi.org/taxpub"><tp:treatment-meta><kwd-group><label>Taxon classification</label><kwd>
                <named-content content-type="kingdom">Fungi</named-content>
              </kwd><kwd>
                <named-content content-type="order">Distoseptisporales</named-content>
              </kwd><kwd>
                <named-content content-type="family">Distoseptisporaceae</named-content>
              </kwd></kwd-group><mixed-citation publication-type="journal"><person-group><name><surname>Zhai</surname><given-names>Zhi-Jun</given-names></name><name><surname>Yan</surname><given-names>Jun-Qing</given-names></name><name><surname>Li</surname><given-names>Wei-Wu</given-names></name><name><surname>Gao</surname><given-names>Yang</given-names></name><name><surname>Hu</surname><given-names>Hai-Jing</given-names></name><name><surname>Zhou</surname><given-names>Jian-Ping</given-names></name><name><surname>Song</surname><given-names>Hai-Yan</given-names></name><name><surname>Hu</surname><given-names>Dian-Ming</given-names></name></person-group><article-title>﻿Three novel species of <italic><tp:taxon-name><tp:taxon-name-part taxon-name-part-type="genus" reg="Distoseptispora">Distoseptispora</tp:taxon-name-part></tp:taxon-name></italic> (<tp:taxon-name><tp:taxon-name-part taxon-name-part-type="genus" reg="Distoseptisporaceae">Distoseptisporaceae</tp:taxon-name-part></tp:taxon-name>) isolated from bamboo in Jiangxi Province, China</article-title><source>MycoKeys</source><day>22</day><month>03</month><year>2022</year><volume>88</volume><fpage>35</fpage><lpage>54</lpage><pub-id pub-id-type="doi">10.3897/mycokeys.88.79346</pub-id></mixed-citation></tp:treatment-meta><tp:nomenclature><label>﻿</label><tp:taxon-name>
              <object-id xmlns:xlink="http://www.w3.org/1999/xlink" content-type="arpha" xlink:type="simple">58A74361-CFCB-58AF-868B-8E16DC91B364</object-id>
              <tp:taxon-name-part taxon-name-part-type="genus" reg="Distoseptispora">Distoseptispora</tp:taxon-name-part>
              <tp:taxon-name-part taxon-name-part-type="species" reg="yunjushanensis">yunjushanensis</tp:taxon-name-part>
              <object-id xmlns:xlink="http://www.w3.org/1999/xlink" content-type="mycobank" xlink:type="simple"> 842065</object-id>
            </tp:taxon-name><tp:taxon-authority>Z. J. Zhai &amp; D. M. Hu</tp:taxon-authority><tp:taxon-status xmlns:xlink="http://www.w3.org/1999/xlink" xlink:type="simple">sp. nov.</tp:taxon-status><xref ref-type="fig" rid="F4">Fig. 4</xref></tp:nomenclature><tp:treatment-sec sec-type="etymology" id="SECID0E3JCI"><title>Etymology.</title><p>The epithet refers to the collecting site from the Yunjushan Mountain in China.</p></tp:treatment-sec><tp:treatment-sec sec-type="Holotype" id="SECID0EBKCI"><title>Holotype.</title><p><named-content xmlns:xlink="http://www.w3.org/1999/xlink" content-type="dwc:institutional_code" xlink:title="Herbarium of Fungi, Jiangxi Agricultural University" xlink:href="http://grbio.org/institution/jiangxi-agricultural-university" xlink:type="simple">HFJAU</named-content>10005</p></tp:treatment-sec><tp:treatment-sec sec-type="description" id="SECID0EGKCI"><title>Description.</title><p>Saprobic on decaying bamboo culms submerged in freshwater habitats. <bold><italic>Sexual morph</italic></bold>: Undetermined. <bold><italic>Asexual morph</italic></bold>: Hyphomycetous. <bold><italic>Colonies</italic></bold> effuse, olivaceous or dark brown, hairy, velvety. <bold><italic>Mycelium</italic></bold> mostly immersed, consisting of branched, septate, smooth, subhyaline to pale brown hyphae. <bold><italic>Conidiophores</italic></bold> 100–175 μm × 5.5–10 μm (x‒ = 129×7.1 μm, n = 30), single or in groups of 2 or 3, macronematous, mononematous, erect, straight or slightly flexuous, 4–7-septate, unbranched, olivaceous to dark brown, smooth, cylindrical, rounded at the apex. <bold><italic>Conidiogenous cells</italic></bold> monoblastic, integrated, terminal, determinate, pale to dark brown, cylindrical. <bold><italic>Conidia</italic></bold> 39‒67.5(‒77) μm × (7–)9.5–13.5(–16.5) μm (x‒ = 52 × 12 μm, n = 30), acrogenous, solitary, obpyriform or obclavate, thick-walled, tapering towards the rounded apex, slightly curved, truncate at the base, 7–13-distoseptate, guttulate, smooth-walled, olivaceous, dark brown when mature, sometimes with the percurrent proliferation which forms another conidium from the conidial apex.</p><fig id="F4" position="float" orientation="portrait"><object-id xmlns:xlink="http://www.w3.org/1999/xlink" content-type="doi" xlink:type="simple">10.3897/mycokeys.88.79346.figure4</object-id><object-id xmlns:xlink="http://www.w3.org/1999/xlink" content-type="arpha" xlink:type="simple">C5AFA5C1-967A-550A-9CD5-1D88A88649EB</object-id><label>Figure 4.</label><caption><p><italic><tp:taxon-name><tp:taxon-name-part taxon-name-part-type="genus" reg="Distoseptispora">Distoseptispora</tp:taxon-name-part><tp:taxon-name-part taxon-name-part-type="species" reg="yunjushanensis">yunjushanensis</tp:taxon-name-part></tp:taxon-name></italic> (<named-content xmlns:xlink="http://www.w3.org/1999/xlink" content-type="dwc:institutional_code" xlink:title="Herbarium of Fungi, Jiangxi Agricultural University" xlink:href="http://grbio.org/institution/jiangxi-agricultural-university" xlink:type="simple">HFJAU</named-content> 10005, holotype) <bold>a, b</bold> colonies on bamboo culms <bold>c–f</bold> conidiophores with conidia <bold>g-i</bold> young conidia <bold>j-l</bold> mature conidia <bold>m</bold> conidium with proliferation <bold>n</bold> germinating conidium <bold>o, p</bold> culture on <abbrev xmlns:xlink="http://www.w3.org/1999/xlink" xlink:title="potato dextrose agar" id="ABBRID0EGMCI" xlink:type="simple">PDA</abbrev> from above and reverse. Scale bars: 100 µm (<bold>a, b</bold>), 20 µm (<bold>c–f, m, n</bold>), 5 µm (<bold>g–l</bold>).</p></caption><graphic xmlns:xlink="http://www.w3.org/1999/xlink" xlink:href="mycokeys-88-035-g004.jpg" position="float" orientation="portrait" xlink:type="simple" id="oo_661843.jpg"><uri content-type="original_file" xlink:type="simple">https://binary.pensoft.net/fig/661843</uri></graphic></fig></tp:treatment-sec><tp:treatment-sec sec-type="description" id="SECID0EVMCI"><title>Cultural characteristics.</title><p>Conidia germinating on <abbrev xmlns:xlink="http://www.w3.org/1999/xlink" xlink:title="potato dextrose agar" id="ABBRID0E2MCI" xlink:type="simple">PDA</abbrev> within 24 h and germ tubes produced from both ends. Colonies on <abbrev xmlns:xlink="http://www.w3.org/1999/xlink" xlink:title="potato dextrose agar" id="ABBRID0E6MCI" xlink:type="simple">PDA</abbrev> reaching 12–18 mm diam. at 14 days at 25 °C, in natural light, with fluffy, dense, thin olivaceous mycelium in the centre, becoming sparse and paler at the entire margin; reverse dark brown, pale brown at the smooth margin.</p></tp:treatment-sec><tp:treatment-sec sec-type="material" id="SECID0EDNCI"><title>Material examined.</title><p>China, Jiangxi Province, Jiujiang City, Yongxiu County, Yunjushan Mountain, alt. 672.5 m, <named-content xmlns:xlink="http://www.w3.org/1999/xlink" content-type="dwc:verbatimCoordinates" xlink:type="simple"><named-content content-type="geo-json" specific-use="{&#34;type&#34;:&#34;Point&#34;,&#34;coordinates&#34;:[115.590000,29.230000]}" id="NCID0EMNCI" xlink:type="simple">29.23°N, 115.59°E</named-content></named-content>, on decaying bamboo culms submerged in a freshwater stream, 28 Apr 2020, Z. J. Zhai and W. W. Li, YJS-42 (<named-content xmlns:xlink="http://www.w3.org/1999/xlink" content-type="dwc:institutional_code" xlink:title="Herbarium of Fungi, Jiangxi Agricultural University" xlink:href="http://grbio.org/institution/jiangxi-agricultural-university" xlink:type="simple">HFJAU</named-content> 10005, <bold><italic>holotype</italic></bold>), ex-type living culture, <named-content xmlns:xlink="http://www.w3.org/1999/xlink" content-type="dwc:institutional_code" xlink:title="Jiangxi Agricultural University Culture Collection" xlink:href="http://grbio.org/institution/jiangxi-agricultural-university" xlink:type="simple">JAUCC</named-content> 4723 = <named-content xmlns:xlink="http://www.w3.org/1999/xlink" content-type="dwc:institutional_code" xlink:title="Jiangxi Agricultural University Culture Collection" xlink:href="http://grbio.org/institution/jiangxi-agricultural-university" xlink:type="simple">JAUCC</named-content> 4724.</p></tp:treatment-sec><tp:treatment-sec sec-type="notes" id="SECID0EAOCI"><title>Notes.</title><p>In the phylogenetic analysis, <italic><tp:taxon-name><tp:taxon-name-part taxon-name-part-type="genus" reg="Distoseptispora">D.</tp:taxon-name-part><tp:taxon-name-part taxon-name-part-type="species" reg="yunjushanensis">yunjushanensis</tp:taxon-name-part></tp:taxon-name></italic> clusters with <italic><tp:taxon-name><tp:taxon-name-part taxon-name-part-type="genus" reg="Distoseptispora">D.</tp:taxon-name-part><tp:taxon-name-part taxon-name-part-type="species" reg="obclavata">obclavata</tp:taxon-name-part></tp:taxon-name></italic> and <italic><tp:taxon-name><tp:taxon-name-part taxon-name-part-type="genus" reg="Distoseptispora">D.</tp:taxon-name-part><tp:taxon-name-part taxon-name-part-type="species" reg="rayongensis">rayongensis</tp:taxon-name-part></tp:taxon-name></italic> with moderate support (<abbrev xmlns:xlink="http://www.w3.org/1999/xlink" xlink:title="bootstrap" id="ABBRID0EHPCI" xlink:type="simple">BS</abbrev>/PP = 81/1.00). However, <italic><tp:taxon-name><tp:taxon-name-part taxon-name-part-type="genus" reg="Distoseptispora">D.</tp:taxon-name-part><tp:taxon-name-part taxon-name-part-type="species" reg="yunjushanensis">yunjushanensis</tp:taxon-name-part></tp:taxon-name></italic> is easily distinguished from <italic><tp:taxon-name><tp:taxon-name-part taxon-name-part-type="genus" reg="Distoseptispora">D.</tp:taxon-name-part><tp:taxon-name-part taxon-name-part-type="species" reg="obclavata">obclavata</tp:taxon-name-part></tp:taxon-name></italic> by its comparatively wider (5.5–10 μm vs. 5–7 μm) conidiophores and conidia ((7–)9.5–13.5(–16.5) μm vs. 9–11 μm) (<xref ref-type="bibr" rid="B14">Luo et al. 2019</xref>). Moreover, the percurrent proliferation of conidia was not observed in <italic><tp:taxon-name><tp:taxon-name-part taxon-name-part-type="genus" reg="Distoseptispora">D.</tp:taxon-name-part><tp:taxon-name-part taxon-name-part-type="species" reg="obclavata">obclavata</tp:taxon-name-part></tp:taxon-name></italic> (<xref ref-type="bibr" rid="B14">Luo et al. 2019</xref>). <italic><tp:taxon-name><tp:taxon-name-part taxon-name-part-type="genus" reg="Distoseptispora">Distoseptispora</tp:taxon-name-part><tp:taxon-name-part taxon-name-part-type="species" reg="yunjushanensis">yunjushanensis</tp:taxon-name-part></tp:taxon-name></italic> has shorter conidia (39‒67.5(‒77) μm vs. (36–)60–106(–120) μm) and wider conidiophores (5.5–10 μm vs. 3.5–5.5 μm) than those of <italic><tp:taxon-name><tp:taxon-name-part taxon-name-part-type="genus" reg="Distoseptispora">D.</tp:taxon-name-part><tp:taxon-name-part taxon-name-part-type="species" reg="rayongensis">rayongensis</tp:taxon-name-part></tp:taxon-name></italic> (<xref ref-type="bibr" rid="B9">Hyde et al. 2020</xref>). The morphology of <italic><tp:taxon-name><tp:taxon-name-part taxon-name-part-type="genus" reg="Distoseptispora">D.</tp:taxon-name-part><tp:taxon-name-part taxon-name-part-type="species" reg="yunjushanensis">yunjushanensis</tp:taxon-name-part></tp:taxon-name></italic> is similar to <italic><tp:taxon-name><tp:taxon-name-part taxon-name-part-type="genus" reg="Distoseptispora">D.</tp:taxon-name-part><tp:taxon-name-part taxon-name-part-type="species" reg="guttulata">guttulata</tp:taxon-name-part></tp:taxon-name></italic> and <italic><tp:taxon-name><tp:taxon-name-part taxon-name-part-type="genus" reg="Distoseptispora">D.</tp:taxon-name-part><tp:taxon-name-part taxon-name-part-type="species" reg="songkhlaensis">songkhlaensis</tp:taxon-name-part></tp:taxon-name></italic> in having the obclavate conidia, but differs in having wider (5.5–10 μm vs. 3.5–5.5 μm and 4–5.5 μm) conidiophores, shorter (39–67.5(‒77) μm vs. 75–130(–165) μm and 44–125 μm) and proliferating conidia (<xref ref-type="bibr" rid="B35">Yang et al. 2018</xref>; <xref ref-type="bibr" rid="B4">Dong et al. 2021</xref>). Additionally, <italic><tp:taxon-name><tp:taxon-name-part taxon-name-part-type="genus" reg="Distoseptispora">D.</tp:taxon-name-part><tp:taxon-name-part taxon-name-part-type="species" reg="yunjushanensis">yunjushanensis</tp:taxon-name-part></tp:taxon-name></italic> can be distinguished from <italic><tp:taxon-name><tp:taxon-name-part taxon-name-part-type="genus" reg="Distoseptispora">D.</tp:taxon-name-part><tp:taxon-name-part taxon-name-part-type="species" reg="guttulata">guttulata</tp:taxon-name-part></tp:taxon-name></italic> by its distoseptate conidia (<xref ref-type="bibr" rid="B35">Yang et al. 2018</xref>).</p></tp:treatment-sec><ref-list><ref id="B14"><mixed-citation xmlns:xlink="http://www.w3.org/1999/xlink" xlink:type="simple"><person-group><name name-style="western"><surname>Luo</surname><given-names>ZL</given-names></name><name name-style="western"><surname>Hyde</surname><given-names>KD</given-names></name><name name-style="western"><surname>Liu</surname><given-names>JK</given-names></name><name name-style="western"><surname>Maharachchikumbura</surname><given-names>SSN</given-names></name><name name-style="western"><surname>Jeewon</surname><given-names>R</given-names></name><name name-style="western"><surname>Bao</surname><given-names>DF</given-names></name><name name-style="western"><surname>Bhat</surname><given-names>DJ</given-names></name><name name-style="western"><surname>Lin</surname><given-names>CG</given-names></name><name name-style="western"><surname>Li</surname><given-names>WL</given-names></name><name name-style="western"><surname>Yang</surname><given-names>J</given-names></name><name name-style="western"><surname>Liu</surname><given-names>NG</given-names></name><name name-style="western"><surname>Lu</surname><given-names>YZ</given-names></name><name name-style="western"><surname>Jayawardena</surname><given-names>RS</given-names></name><name name-style="western"><surname>Li</surname><given-names>JF</given-names></name><name name-style="western"><surname>Su</surname><given-names>HY</given-names></name></person-group> (<year>2019</year>) Freshwater <italic><tp:taxon-name><tp:taxon-name-part taxon-name-part-type="genus">Sordariomycetes</tp:taxon-name-part></tp:taxon-name></italic>. Fungal Diversity 99(1): 451–660. <ext-link xlink:type="simple" ext-link-type="doi" xlink:href="10.1007/s13225-019-00438-1">https://doi.org/10.1007/s13225-019-00438-1</ext-link></mixed-citation></ref><ref id="B9"><mixed-citation xmlns:xlink="http://www.w3.org/1999/xlink" xlink:type="simple"><person-group><name name-style="western"><surname>Hyde</surname><given-names>KD</given-names></name><name name-style="western"><surname>Norphanphoun</surname><given-names>C</given-names></name><name name-style="western"><surname>Maharachchikumbura</surname><given-names>SSN</given-names></name><name name-style="western"><surname>Bhat</surname><given-names>DJ</given-names></name><name name-style="western"><surname>Jones</surname><given-names>EBG</given-names></name><name name-style="western"><surname>Bundhun</surname><given-names>D</given-names></name><name name-style="western"><surname>Chen</surname><given-names>YJ</given-names></name><name name-style="western"><surname>Bao</surname><given-names>DF</given-names></name><name name-style="western"><surname>Boonmee</surname><given-names>S</given-names></name><name name-style="western"><surname>Calabon</surname><given-names>MS</given-names></name><name name-style="western"><surname>Chaiwan</surname><given-names>N</given-names></name><name name-style="western"><surname>Chethana</surname><given-names>KWT</given-names></name><name name-style="western"><surname>Dai</surname><given-names>DQ</given-names></name><name name-style="western"><surname>Dayarathne</surname><given-names>MC</given-names></name><name name-style="western"><surname>Devadatha</surname><given-names>B</given-names></name><name name-style="western"><surname>Dissanayake</surname><given-names>AJ</given-names></name><name name-style="western"><surname>Dissanayake</surname><given-names>LS</given-names></name><name name-style="western"><surname>Doilom</surname><given-names>M</given-names></name><name name-style="western"><surname>Dong</surname><given-names>W</given-names></name><name name-style="western"><surname>Fan</surname><given-names>XL</given-names></name><name name-style="western"><surname>Goonasekara</surname><given-names>ID</given-names></name><name name-style="western"><surname>Hongsanan</surname><given-names>S</given-names></name><name name-style="western"><surname>Huang</surname><given-names>SK</given-names></name><name name-style="western"><surname>Jayawardena</surname><given-names>RS</given-names></name><name name-style="western"><surname>Jeewon</surname><given-names>R</given-names></name><name name-style="western"><surname>Karunarathna</surname><given-names>A</given-names></name><name name-style="western"><surname>Konta</surname><given-names>S</given-names></name><name name-style="western"><surname>Kumar</surname><given-names>V</given-names></name><name name-style="western"><surname>Lin</surname><given-names>CG</given-names></name><name name-style="western"><surname>Liu</surname><given-names>JK</given-names></name><name name-style="western"><surname>Liu</surname><given-names>NG</given-names></name><name name-style="western"><surname>Luangsaard</surname><given-names>J</given-names></name><name name-style="western"><surname>Lumyong</surname><given-names>S</given-names></name><name name-style="western"><surname>Luo</surname><given-names>ZL</given-names></name><name name-style="western"><surname>Marasinghe</surname><given-names>DS</given-names></name><name name-style="western"><surname>McKenzie</surname><given-names>EHC</given-names></name><name name-style="western"><surname>Niego</surname><given-names>AGT</given-names></name><name name-style="western"><surname>Niranjan</surname><given-names>M</given-names></name><name name-style="western"><surname>Perera</surname><given-names>RH</given-names></name><name name-style="western"><surname>Phukhamsakda</surname><given-names>C</given-names></name><name name-style="western"><surname>Rathnayaka</surname><given-names>AR</given-names></name><name name-style="western"><surname>Samarakoon</surname><given-names>MC</given-names></name><name name-style="western"><surname>Samarakoon</surname><given-names>SMBC</given-names></name><name name-style="western"><surname>Sarma</surname><given-names>VV</given-names></name><name name-style="western"><surname>Senanayake</surname><given-names>IC</given-names></name><name name-style="western"><surname>Shang</surname><given-names>QJ</given-names></name><name name-style="western"><surname>Stadler</surname><given-names>M</given-names></name><name name-style="western"><surname>Tibpromma</surname><given-names>S</given-names></name><name name-style="western"><surname>Wanasinghe</surname><given-names>DN</given-names></name><name name-style="western"><surname>Wei</surname><given-names>DP</given-names></name><name name-style="western"><surname>Wijayawardene</surname><given-names>NN</given-names></name><name name-style="western"><surname>Xiao</surname><given-names>YP</given-names></name><name name-style="western"><surname>Yang</surname><given-names>J</given-names></name><name name-style="western"><surname>Zeng</surname><given-names>XY</given-names></name><name name-style="western"><surname>Zhang</surname><given-names>SN</given-names></name><name name-style="western"><surname>Xiang</surname><given-names>MM</given-names></name></person-group> (<year>2020</year>) Refined families of <italic><tp:taxon-name><tp:taxon-name-part taxon-name-part-type="genus">Sordariomycetes</tp:taxon-name-part></tp:taxon-name></italic>. Mycosphere : Journal of Fungal Biology 11(1): 305–1059. <ext-link xlink:type="simple" ext-link-type="doi" xlink:href="10.5943/mycosphere/11/1/7">https://doi.org/10.5943/mycosphere/11/1/7</ext-link></mixed-citation></ref><ref id="B35"><mixed-citation xmlns:xlink="http://www.w3.org/1999/xlink" xlink:type="simple"><person-group><name name-style="western"><surname>Yang</surname><given-names>J</given-names></name><name name-style="western"><surname>Maharachchikumbura</surname><given-names>SSN</given-names></name><name name-style="western"><surname>Liu</surname><given-names>JK</given-names></name><name name-style="western"><surname>Hyde</surname><given-names>KD</given-names></name><name name-style="western"><surname>Jones</surname><given-names>EBG</given-names></name><name name-style="western"><surname>Al-Sadi</surname><given-names>AM</given-names></name><name name-style="western"><surname>Liu</surname><given-names>ZY</given-names></name></person-group> (<year>2018</year>) <article-title><italic><tp:taxon-name><tp:taxon-name-part taxon-name-part-type="genus">Pseudostanjehughesia</tp:taxon-name-part><tp:taxon-name-part taxon-name-part-type="species">aquitropica</tp:taxon-name-part></tp:taxon-name></italic> gen. et sp. nov. and <italic><tp:taxon-name><tp:taxon-name-part taxon-name-part-type="genus">Sporidesmium</tp:taxon-name-part></tp:taxon-name></italic> sensu lato species from freshwater habitats.</article-title><source>Mycological Progress</source><volume>17</volume>(<issue>5</issue>): <fpage>591</fpage>–<lpage>616</lpage>. <ext-link xlink:type="simple" ext-link-type="doi" xlink:href="10.1007/s11557-017-1339-4">https://doi.org/10.1007/s11557-017-1339-4</ext-link></mixed-citation></ref><ref id="B4"><mixed-citation xmlns:xlink="http://www.w3.org/1999/xlink" xlink:type="simple"><person-group><name name-style="western"><surname>Dong</surname><given-names>W</given-names></name><name name-style="western"><surname>Hyde</surname><given-names>KD</given-names></name><name name-style="western"><surname>Jeewon</surname><given-names>R</given-names></name><name name-style="western"><surname>Doilom</surname><given-names>M</given-names></name><name name-style="western"><surname>Yu</surname><given-names>XD</given-names></name><name name-style="western"><surname>Wang</surname><given-names>GN</given-names></name><name name-style="western"><surname>Liu</surname><given-names>NG</given-names></name><name name-style="western"><surname>Hu</surname><given-names>DM</given-names></name><name name-style="western"><surname>Nalumpang</surname><given-names>S</given-names></name><name name-style="western"><surname>Zhang</surname><given-names>H</given-names></name></person-group> (<year>2021</year>) <article-title>Towards a natural classification of annulatascaceae-like taxa II: Introducing five new genera and eighteen new species from freshwater.</article-title><source>Mycosphere : Journal of Fungal Biology</source><volume>12</volume>(<issue>1</issue>): <fpage>1</fpage>–<lpage>88</lpage>. <ext-link xlink:type="simple" ext-link-type="doi" xlink:href="10.5943/mycosphere/12/1/1">https://doi.org/10.5943/mycosphere/12/1/1</ext-link></mixed-citation></ref></ref-list></tp:taxon-treatment>
